# Supplementary material for: De novo sequencing of the Hypericum perforatum L. flower transcriptome to identify potential genes that are related to plant reproduction sensu lato
Source: BMC Genomics. 2015 Mar 31;16(1):254. doi: 10.1186/s12864-015-1439-y (PMC4451943; doi:10.1186/s12864-015-1439-y)
Supplement: Additional file 1: Table S1. — Descriptive statistics of the sequenced Hypericum flower libraries. Table S2. Main statistics concerning the BLASTX sequence comparisons. Table S3. BLAST matches produced by comparing the assembled unigenes with the CDS deduced from the Hypericum BAC clone HM061166.1. Table S4. Abundance of unigene sequences matching the Hypericum BAC clone HM061166.1. Table S5. Ontological annotations ascribed to the Hypericum flower transcripts. Table S6. Hypericum unigenes that show high similarity with Arabidopsis genes annotated for terms related to plant reproduction sensu lato. Table S7. Publically available Arabidopsis microarray experiments used for comparisons with Hypericum flower transcriptomes. Table S8. Primers used in all Real-Time RT-PCR experiments (for additional information on each table, please see details reported in the additional file itself). [file 12864_2015_1439_MOESM1_ESM.xlsx]

## Sheet: Additional file
	Supplementary tables
	Additional tables S1-S8 are available as different sheets of the same xls file
	Additional file 4 Table S1. Descriptive statistics of the sequenced Hypericum flower libraries. For each accession, the specific flower organ used for sequencing and the corresponding plant phenotype are reported, and the number of sequenced bases, number of reads and average length of sequences after trimming procedures are indicated. In addition, the number and percentage of assembled reads and…

## Sheet: S1-Assembly statistics (3)
	Table S1. Descriptive statistics of the sequenced Hypericum flower libraries. For each accession, the specific flower organ used for sequencing and the corresponding plant phenotype are reported, and the number of sequenced bases, number of reads and average length of sequences after trimming procedures are indicated. In addition, the number and percentage of assembled reads and the inferred read…
	Accession	Description	Bases	Reads	Mean length	Aligned reads (%)	Inferred read error
	Hp4/13	Pre-meiotic buds	50526998	229311	220	205790 (89.74%)	1.8%
		Sepals and Petals	24795863	111665	222	100918 (90.38%)	1.9%
		Stamens	42002290	186567	225	166372 (89.18%)	1.9%
		Carpels	48588900	219166	222	196177 (89.51%)	1.9%
	13EU	Pooled *	57947089	162589	356	143091 (88.01%)	2.1%
	36EU		68193854	201457	339	172513 (85.63%)	2.2%
	39EU		53699581	161067	333	137588 (85.42%)	2.2%
	1973US		45813392	150755	304	125752 (83.41%)	2.4%
	*Flowers were pooled at developmental time points spanning flower stages 1 to 12.

## Sheet: S2-BLAST statistics (2)
	Table S2. Main statistics concerning the BLASTX sequence comparisons. The number of sequences providing a significant match (E-value < E-6), the median E-values recorded for each species and the mean similarity estimates are shown separately for isotigs and singletons.
	Species	Isotigs			Singletons
		Number	median E-value	Similarity (%)	Number	median E-value	Similarity (%)
	Ricinus communis	10811	7e-82	74.37	2139	4e-22	70.54
	Populus trichocarpa	9871	2e-76	74.43	2016	2e-23	69.85
	Vitis vinifera	3251	1e-66	71.91	1078	1e-20	68.575
	Glycine max	1341	5e-60	77.78	447	5e-20	73.85
	Medicago truncatula	521	2e-49	75	213	1e-17	63.44
	Arabidopsis thaliana	392	1.4e-36	73.8	268	6e-16	58.54
	Arabidopsis lyrata	261	6e-51	72.97	123	7e-17	70.27
	Lotus japonicus	209	4e-39	81.01	14	3.50005e-20	66.25
	Jatropha curcas	179	2e-68	77.92	7	1e-13	61.4
	Hypericum perforatum	96	8e-89	89.875	87	3e-16	44.3
	Others	2232	4.5e-66	81.4	1432	1.5e-22	68.665

## Sheet: S3-BLAST BAC 
	Table S3. BLAST matches produced by comparing the assembled unigenes with the CDS deduced from the Hypericum BAC clone HM061166.1. For each unigene, the predicted gene product and the unigene sequence length are reported. Starting and ending point of the alignments over the BAC clone HM061166.1 are reported as S. start and S. end. Sequence identity scores and E-values provided in the BLAST analys…
	Unigene Id	Gene product	Length (bp)	S. start	S. end	Identity (%)	E-value	Poplar best hits
	isotig18568	Histidine kinase 1	1632	8831	9721	99.33	0	POPTR_0014s16260.1
	isotig28703	Glycosyl hydrolase 1	606	14538	14284	96.88	1e-121	POPTR_0014s16250.1
	isotig08628	Predicted protein	735	37977	38306	97.3	2e-160	POPTR_0014s16240.1
	isotig08629	Predicted protein	719	37977	38306	97.3	2e-160	POPTR_0014s16240.1
	isotig08630	Predicted protein	695	37977	38306	97.3	2e-160	POPTR_0014s16240.1
	isotig17889	Phytochrome A signal transduction 1	2000	54564	52565	99.6	0	POPTR_0014s16230.1
	isotig10799	WRKY-like protein	1566	54501	55266	100	0	POPTR_0014s16220.5
	isotig10800	WRKY-like protein	1538	54533	55266	97.96	0	POPTR_0014s16220.5
	isotig04455	DGCR-like protein	1436	59801	61237	99.23	0	POPTR_0002s22150.1 / POPTR_0014s16210.1
	isotig04458	DGCR-like protein	957	60334	61237	99.34	0	POPTR_0002s22150.1 / POPTR_0014s16210.1
	isotig26043	ARI7-like	783	61985	62603	86.24	0	POPTR_0017s06050.1
	isotig07117	ARI7-like	1189	62606	63460	85.7	0	POPTR_0017s06050.1
	isotig07116	ARI7-like	1203	62606	63465	85.55	0	POPTR_0017s06050.1
	isotig07115	ARI7-like	1257	62606	63465	84.59	0	POPTR_0017s06050.1
	isotig32075	Phototropic-responsive NPH3	432	67963	67531	99.08	0	POPTR_0009s14980.1
	isotig19930	Protein serine/threonine phosphatase 7	1369	70618	71777	78.96	0	POPTR_0013s06290.1
	isotig09625	Thymidine kinase (TK)	933	74887	75381	98.99	0	POPTR_0002s22130.1
	isotig09624	Thymidine kinase (TK)	980	75025	75381	98.04	4e-179	POPTR_0002s22130.1
	isotig31453	HnRNP	469	79083	79288	91.9	7e-79	POPTR_0014s15970.1
	isotig11296	HnRNP	1170	80512	81144	97	0	POPTR_0014s15970.1
	isotig11295	HnRNP	1630	80512	81606	99.82	0	POPTR_0014s15970.1
	isotig13678	RimL/acetyltransferase-domain protein	404	97716	98108	96.04	0	POPTR_0014s15990.1
	isotig13677	RimL/acetyltransferase-domain protein	1579	99718	100705	99.19	0	POPTR_0014s15990.1
	isotig24886	Auxin-induced in root cultures protein 12	877	100011	100630	81.98	1e-148	POPTR_0016s01210.1
	isotig27655	Expressed protein 2	664	105856	105656	90.64	4e-73	POPTR_0002s22090.1 / POPTR_0014s16010.1
	isotig05993	Mo25-like protein	1397	108659	109009	97.17	9e-172	POPTR_0002s22090.1 / POPTR_0014s16010.1
	isotig05994	Mo25-like protein	1392	108659	109009	97.17	9e-172	POPTR_0002s22090.1 / POPTR_0014s16010.1
	isotig18605	Threonyl-tRNA synthetase (EMB2761)	1627	113018	112586	100	0	POPTR_0014s16030.1
	isotig11051	Polygalacturonase (PG)	1485	114331	114850	99.04	0	POPTR_0014s16040.1
	isotig11052	Polygalacturonase (PG)	1455	114331	114850	98.66	0	POPTR_0014s16040.1

## Sheet: S4-Unigenes BAC count
	Table S4. Abundance of unigene sequences matching the Hypericum BAC clone HM061166.1. For each unigene, the predicted gene product and total number of sequenced reads are reported. The number of reads, expressed as RPK (number of reads per kilobase of the reference CDS, normalized over the total number of sequences produced in the specified library and expressed as thousands of sequences), is dis…
	Unigene id	Gene product	Reads	Ybuds	Carpels	Stamens	Sepals/Petals	Whole flowers
				Facultative apomictic (24%)				APO	APO	SEX	SEX
	isotig18568	Histidine kinase 1	61	4	1.3	0.6	2.1	3.1	5	2	0.9
	isotig28703	Glycosyl hydrolase 1	11	0	2.5	0	0	2.7	1.7	3.4	3.3
	isotig08628	Predicted protein	95	8.4	7.5	0.5	3.1	12.2	15.6	7.9	20
	isotig08629	Predicted protein	94	8.6	7.6	0.5	3.2	12.4	15.9	8.1	19.7
	isotig08630	Predicted protein	98	9.8	7.9	0.5	3.3	12.9	19.2	8.3	20.4
	isotig17889	Phytochrome A signal transduction 1	65	2.7	1.7	1.2	0.9	1.4	1.9	2.4	3.3
	isotig10799	WRKY-like protein	96	2.8	4.1	4.7	1.8	2.9	5.4	2.7	4.8
	isotig10800	WRKY-like protein	77	2.3	4	3.6	1.5	1.1	4.8	2.8	3.6
	isotig04455	DGCR-like protein	74	2.7	3.8	3.4	2.8	0.8	5.4	7.6	0.4
	isotig04458	DGCR-like protein	72	3.7	5.1	4.7	4.2	1.2	10	11.4	0.5
	isotig26043	ARI7-like	12	0.4	0	2.2	0	0	1.1	0.7	2.6
	isotig07117	ARI7-like	65	0.7	3.1	3.2	1	8.9	4.5	9.7	3.8
	isotig07116	ARI7-like	81	1.2	4.8	4.6	1.4	8.3	3.8	10.5	4.2
	isotig07115	ARI7-like	97	1.6	5.3	7.7	4.5	3.6	6.1	4.6	4
	isotig32075	Phototropic-responsive NPH3	6	0.7	0.7	0.8	1.3	1.3	0	0	1.2
	isotig19930	Protein serine/threonine phosphatase 7	61	2.2	2.9	1.3	5.4	0	2.9	3.1	4.8
	isotig09625	Thymidine kinase (TK)	21	2.5	0.3	0.4	0.6	1.2	2	0	4.3
	isotig09624	Thymidine kinase (TK)	21	2.4	0.3	0.4	0.6	1.2	1.9	0	4.1
	isotig31453	HnRNP	10	0.6	1.9	2.2	2.4	0	0	0	2.1
	isotig11296	HnRNP	63	2.8	1.3	5.6	1.5	2.4	5.5	0.9	6.1
	isotig11295	HnRNP	69	1.6	0.9	4.5	1.1	2.8	3.9	1.7	5.6
	isotig13678	RimL/acetyltransferase-domain protein	25	1.5	2.3	0.9	1.4	5.6	14.4	6.8	6.2
	isotig13677	RimL/acetyltransferase-domain protein	128	7.1	2.7	3.5	1.1	5.7	7.3	8.5	6.1
	isotig24886	Auxin-induced in root cultures protein 12	48	5.4	0	0	0	5.1	8.8	4.4	7.5
	isotig27655	Expressed protein 2	7	0.4	0	1	0	2.5	2.8	0	0.8
	isotig05993	Mo25-like protein	33	0	0	1.7	0	0.8	1.4	9.2	5.8
	isotig05994	Mo25-like protein	34	0	0	2	0	0.8	1.4	9.2	5.8
	isotig18605	Threonyl-tRNA synthetase (EMB2761)	63	3.1	0.6	1.5	2.1	5.5	2.2	2	3.7
	isotig11051	Polygalacturonase (PG)	93	1.8	0	3.3	0.4	5.6	9.9	4.8	17.3
	isotig11052	Polygalacturonase (PG)	81	1.4	0	2.4	0.4	3.8	11.8	2.7	16

## Sheet: S5-Gene Ontology transcriptome
	Table S5. Ontological annotations ascribed to the Hypericum flower transcripts. For each of the three main GO vocabularies, biological process, molecular function and cellular component, the GO identification codes and terms are reported, along with the number of sequences.
	Ontology	GO-id	GO-term	Sequences
	Biological Proces	GO:0009991	response to extracellular stimulus	77
	Biological Proces	GO:0080167	response to karrikin	9
	Biological Proces	GO:0007049	cell cycle	208
	Biological Proces	GO:0005975	carbohydrate metabolic process	1306
	Biological Proces	GO:0040029	regulation of gene expression, epigenetic	50
	Biological Proces	GO:0016049	cell growth	156
	Biological Proces	GO:0008219	cell death	72
	Biological Proces	GO:0009838	abscission	4
	Biological Proces	GO:0019748	secondary metabolic process	327
	Biological Proces	GO:0006950	response to stress	1493
	Biological Proces	GO:0006412	translation	941
	Biological Proces	GO:0007267	cell-cell signaling	4
	Biological Proces	GO:0007610	behavior	8
	Biological Proces	GO:0006091	generation of precursor metabolites and energy	462
	Biological Proces	GO:0009606	tropism	44
	Biological Proces	GO:0038032	termination of G-protein coupled receptor signaling pathway	3
	Biological Proces	GO:0006464	cellular protein modification process	727
	Biological Proces	GO:0030154	cell differentiation	176
	Biological Proces	GO:0009719	response to endogenous stimulus	403
	Biological Proces	GO:0009607	response to biotic stimulus	344
	Biological Proces	GO:2000028	regulation of photoperiodism, flowering	1
	Biological Proces	GO:0006810	transport	1776
	Biological Proces	GO:0015979	photosynthesis	163
	Biological Proces	GO:0009056	catabolic process	1973
	Biological Proces	GO:0016043	cellular component organization	1144
	Biological Proces	GO:0006259	DNA metabolic process	787
	Biological Proces	GO:0009790	embryo development	183
	Biological Proces	GO:0009653	anatomical structure morphogenesis	284
	Biological Proces	GO:0006629	lipid metabolic process	998
	Biological Proces	GO:0019725	cellular homeostasis	208
	Biological Proces	GO:0009875	pollen-pistil interaction	54
	Biological Proces	GO:2000122	negative regulation of stomatal complex development	1
	Biological Proces	GO:0009908	flower development	166
	Molecular Function	GO:0016301	kinase activity	1924
	Molecular Function	GO:0003700	sequence-specific DNA binding transcription factor activity	476
	Molecular Function	GO:0004871	signal transducer activity	287
	Molecular Function	GO:0004872	receptor activity	94
	Molecular Function	GO:0030246	carbohydrate binding	226
	Molecular Function	GO:0005198	structural molecule activity	948
	Molecular Function	GO:0005102	receptor binding	1
	Molecular Function	GO:0004518	nuclease activity	364
	Molecular Function	GO:0003677	DNA binding	1812
	Molecular Function	GO:0000166	nucleotide binding	5375
	Molecular Function	GO:0030234	enzyme regulator activity	333
	Molecular Function	GO:0030528	transcription regulator activity	87
	Molecular Function	GO:0003774	motor activity	161
	Molecular Function	GO:0003682	chromatin binding	319
	Molecular Function	GO:0005215	transporter activity	1493
	Molecular Function	GO:0008289	lipid binding	220
	Molecular Function	GO:0019825	oxygen binding	4
	Molecular Function	GO:0008135	translation factor activity, nucleic acid binding	201
	Cellular component	GO:0005856	cytoskeleton	333
	Cellular component	GO:0005615	extracellular space	13
	Cellular component	GO:0009579	thylakoid	285
	Cellular component	GO:0005768	endosome	29
	Cellular component	GO:0072546	ER membrane protein complex	2
	Cellular component	GO:0005618	cell wall	381
	Cellular component	GO:0005730	nucleolus	235
	Cellular component	GO:0005829	cytosol	402
	Cellular component	GO:0005739	mitochondrion	769
	Cellular component	GO:0005886	plasma membrane	1483
	Cellular component	GO:0009536	plastid	1417
	Cellular component	GO:0005794	Golgi apparatus	296
	Cellular component	GO:0005635	nuclear envelope	65
	Cellular component	GO:0005840	ribosome	847
	Cellular component	GO:0005764	lysosome	3
	Cellular component	GO:0005777	peroxisome	121
	Cellular component	GO:0005654	nucleoplasm	135

## Sheet: S6-Reproduction database
	Table S6. Hypericum unigenes that show high similarity with Arabidopsis genes annotated for terms related to plant reproduction sensu lato. The database of sequences related to reproduction was generated based on searches on the refseq sequence collection (Genbank, http://www.ncbi.nlm.nih.gov/) and TAIR (http://www.arabidopsis.org/). Bibliographic searches were used to integrate the database. For…
	Unigene name	Sequence length	Gene name	Gene model (A. thaliana)	Biological process	References	Database sources	Total number of reads assembled in the unigene	Libraries related to single flower parts				Apomictic libraries			Sexual libraries
									Carpels	Sepals/Petals	Stamens	Ybuds	39EU	1973US	mean (st.dev)	13EU	36EU	mean (st.dev)
	isotig03702	1150	AGO1	AT1G48410.3	embryo defective phenotype	-	GenBank	62	4.76487	1.49056	3.32064	1.02675	4.90827	2.2862	3,6 (1,9)	5.87573	4.83943	5,4 (0,7)
	isotig03703	1090	AGO1	AT1G48410.3	embryo defective phenotype	-	GenBank	45	2.23429	0	2.54795	2.43736	4.13171	2.41205	3,3 (1,2)	3.28912	5.56003	4,4 (1,6)
	isotig03704	1046	AGO1	AT1G48410.3	embryo defective phenotype	-	GenBank	55	3.78345	2.18501	1.65946	4.51536	2.72693	4.57723	3,7 (1,3)	2.89998	2.91123	2,9 (0,0)
	isotig03705	899	AGO1	AT1G48410.3	embryo defective phenotype	-	GenBank	47	5.07935	1.90672	2.70312	1.31342	5.00953	0.974837	3,0 (2,9)	7.51623	2.81994	5,2 (3,3)
	isotig28971	594	AGO1	AT1G48410.1	embryo defective phenotype	-	GenBank	12	0	0	0	0	2.88118	3.17854	3,0 (0,2)	0	8.51066	4,3 (6,0)
	isotig29400	571	AGO1	AT1G48410.3	embryo defective phenotype	-	GenBank	22	1.59942	0	1.82395	4.65276	0	0	0,0 (0,0)	4.83148	2.65343	3,7 (1,5)
	HHKO36P01C2271	270	AGO1	AT1G48410.3	embryo defective phenotype	-	GenBank	1	0	0	1	0	0	0	0,0 (0,0)	0	0	0,0 (0,0)
	isotig10679	2051	AGO5	AT2G27880.1	regulation of megagametogenesis	Tucker et al. (2012)	-	133	3.71066	0.557172	6.09347	2.01496	3.24964	5.95061	4,6 (1,9)	9.01023	4.20547	6,6 (3,4)
	isotig10680	1160	AGO5	AT2G27880.1	regulation of megagametogenesis	Tucker et al. (2012)	-	111	5.77353	0.985137	8.08041	3.30818	4.32226	7.38266	5,9 (2,2)	15.4554	6.11671	10,8 (6,6)
	isotig15447	789	AGO5	AT2G27880.1	regulation of megagametogenesis	Tucker et al. (2012)	-	89	5.40166	13.0353	6.59997	8.23095	5.06123	3.67519	4,4 (1,0)	2.09793	7.03475	4,6 (3,5)
	isotig15448	687	AGO5	AT2G27880.1	regulation of megagametogenesis	Tucker et al. (2012)	-	55	1.77247	9.98043	4.54793	6.01555	5.81268	4.22086	5,0 (1,1)	2.40941	4.38906	3,4 (1,4)
	isotig17794	2177	AGO9	AT5G21150.1	cell specification & regulation of megagasporogenesis	Armenta-Medina et al. (2011); Drews et al. (1998); Koltunow et al. (2011)	-	225	3.35606	1.57477	5.26239	11.2544	9.06095	8.02157	8,5 (0,7)	9.75481	3.49352	6,6 (4,4)
	isotig30848	499	AGO9	AT5G21150.1	cell specification & regulation of megagasporogenesis	Armenta-Medina et al. (2011); Drews et al. (1998); Koltunow et al. (2011)	-	9	0	2.2901	0	2.36627	6.61804	1.75627	4,2 (3,4)	0	0	0,0 (0,0)
	isotig22343	1103	2OG	AT3G63290.2	gametogenesis	-	TAIR	43	1.37997	0.518023	4.7211	3.47914	0	1.71174	0,9 (1,2)	0.500231	3.67202	2,1 (2,2)
	isotig24245	931	4CL3	AT1G65060.1	gametogenesis	-	TAIR	117	5.55873	3.06863	8.57641	5.07311	8.44918	16.5145	12,5 (5,7)	13.3305	11.9877	12,7 (0,9)
	isotig28267	635	4CL3	AT1G65060.1	gametogenesis	-	TAIR	17	0	0	0	0	19.2903	1.38012	10,3 (12,7)	0	3.99233	2,0 (2,8)
	isotig31606	460	4CL3	AT1G65060.2	gametogenesis	-	TAIR	9	0	0	0	0	6.2008	4.39859	5,3 (1,3)	2.39893	0	1,2 (1,7)
	isotig17963	1920	AAT	AT2G22250.3	maternal effect embryo arrest phenotype	-	GenBank	90	2.21975	2.08315	1.98893	3.07491	4.06561	5.6183	4,8 (1,1)	4.09406	3.16425	3,6 (0,7)
	isotig21005	1240	ABCB25	AT5G58270.1	gametogenesis	-	TAIR	74	4.41903	5.06869	1.39983	4.28504	0.920118	6.57903	3,7 (4,0)	6.22744	2.04446	4,1 (3,0)
	isotig17752	2341	ABCG26	AT3G13220.1	gametogenesis	-	TAIR	152	0	0	4.00396	4.03508	5.82279	5.64561	5,7 (0,1)	5.95041	10.3872	8,2 (3,1)
	F6Z56EY01A53DR	574	ABI3	AT3G24650.1	embryogenesis	-	TAIR	1	0	0	0	0	0	0	0	1	0	0,5 (0,71)
	F6Z56EY01B34WO	556	ABI3	AT3G24650.1	embryogenesis	-	TAIR	1	0	0	0	0	0	0	0	1	0	0,5 (0,71)
	F6Z56EY01BMOGG	547	ABI3	AT3G24650.1	embryogenesis	-	TAIR	1	0	0	0	0	0	0	0	1	0	0,5 (0,71)
	isotig17455	390	ACA7	AT2G22950.1	gametogenesis	-	TAIR	8	0	0	5.3409	0	0	0	0,0 (0,0)	2.82951	0	1,4 (2,0)
	isotig03474	1759	ACA9	AT3G21180.1	gametogenesis	-	TAIR	166	5.5381	1.94899	4.14459	6.04144	8.97817	7.59049	8,3 (1,0)	4.15511	10.6431	7,4 (4,6)
	isotig03475	1738	ACA9	AT3G21180.1	gametogenesis	-	TAIR	166	5.60501	1.97254	4.19466	6.11444	9.08665	7.6822	8,4 (1,0)	4.20532	10.7717	7,5 (4,6)
	isotig03476	1680	ACA9	AT3G21180.1	gametogenesis	-	TAIR	166	5.79852	2.04064	4.33948	6.32553	9.40036	7.94742	8,7 (1,0)	4.3505	11.1435	7,7 (4,8)
	isotig03477	1659	ACA9	AT3G21180.1	gametogenesis	-	TAIR	166	5.87192	2.06647	4.39441	6.4056	9.51935	8.04802	8,8 (1,0)	4.40557	11.2846	7,8 (4,9)
	isotig11863	1409	ACA9	AT3G21180.1	gametogenesis	-	TAIR	72	1.08028	1.62209	3.20302	1.04752	12.6142	3.30198	8,0 (6,6)	2.15286	12.8825	7,5 (7,6)
	isotig11864	1170	ACA9	AT3G21180.1	gametogenesis	-	TAIR	34	0.78057	1.95343	2.37373	0.252301	2.38645	2.36276	2,4 (0,0)	2.59263	5.62852	4,1 (2,1)
	isotig14670	786	ACA9	AT3G21180.1	gametogenesis	-	TAIR	17	0	0	0.883355	0.375562	0.725793	4.97634	2,9 (3,0)	1.40396	6.43172	3,9 (3,6)
	isotig14669	902	ACA9	AT3G21180.1	gametogenesis	-	TAIR	22	0.337497	0	1.15463	0.327263	0	7.70114	3,9 (5,4)	1.2234	6.71888	4,0 (3,9)
	isotig17731	2464	ACA9	AT3G21180.1	gametogenesis	-	TAIR	61	0.741288	0.231891	0.281784	1.91683	3.60661	4.84339	4,2 (0,9)	2.68712	1.02281	1,9 (1,2)
	F6Z56EY02ETFQ4	374	ACA9	AT3G21180.1	gametogenesis	-	TAIR	1	0	0	0	0	0	0	0	0	1	0,5 (0,71)
	F6Z56EY02D1ATZ	359	ACA9	AT3G21180.1	gametogenesis	-	TAIR	1	0	0	0	0	0	0	0	0	1	0,5 (0,71)
	HHKO36P02H2C2Y	159	ACA9	AT3G21180.1	gametogenesis	-	TAIR	1	0	0	1	0	0	0	0	0	0	0
	HHKO36P02HHZ29	155	ACA9	AT3G21180.1	gametogenesis	-	TAIR	1	0	0	1	0	0	0	0	0	0	0
	isotig06946	583	ACAT2	AT5G48230.1	embryo defective phenotype	-	GenBank	28	2.08866	3.92027	3.57281	5.06332	1.95703	1.73529	1,8 (0,2)	0	1.72401	0,9 (1,2)
	isotig06944	1761	ACAT2	AT5G48230.2	embryo defective phenotype	-	GenBank	170	4.14886	3.56909	9.46258	4.02305	5.40454	6.43289	5,9 (0,7)	9.39813	5.48573	7,4 (2,8)
	isotig06945	1762	ACAT2	AT5G48230.2	embryo defective phenotype	-	GenBank	181	4.1465	4.21563	10.0483	4.6909	5.40147	7.0034	6,2 (1,1)	9.39279	6.05304	7,7 (2,4)
	isotig18462	1675	ACAT2	AT5G48230.2	embryo defective phenotype	-	GenBank	84	1.99919	1.02337	1.86533	2.46727	1.02174	8.85602	4,9 (5,5)	7.82149	4.84502	6,3 (2,1)
	F6Z56EY03GH2MV	423	ACAT2	AT5G48230.1	embryo defective phenotype	-	GenBank	1	0	0	0	0	1	0	0,5 (0,71)	0	0	0
	isotig04991	1357	ACC1	AT1G36160.2	embryo defective phenotype	-	GenBank	242	12.3384	9.26334	8.95397	9.78896	10.4211	10.3852	10,4 (0,0)	10.8742	17.1235	14,0 (4,4)
	isotig04992	1357	ACC1	AT1G36160.2	embryo defective phenotype	-	GenBank	243	12.5627	9.26334	8.95397	9.78896	10.4211	10.3852	10,4 (0,0)	10.8742	17.1235	14,0 (4,4)
	isotig04993	1359	ACC1	AT1G36160.2	embryo defective phenotype	-	GenBank	175	7.84016	5.46574	7.40809	8.6885	7.51163	6.94648	7,2 (0,4)	9.64018	9.65854	9,6 (0,0)
	isotig21131	1224	ACC1	AT1G36160.2	embryo defective phenotype	-	GenBank	16	0.497422	0	0.283626	0	0.932146	3.69051	2,3 (2,0)	0	2.90454	1,5 (2,1)
	isotig26013	787	ACC1	AT1G36160.2	embryo defective phenotype	-	GenBank	10	0	0	0	0	2.89948	0	1,4 (2,1)	0.701086	4.49838	2,6 (2,7)
	isotig28010	642	ACC1	AT1G36160.2	embryo defective phenotype	-	GenBank	6	0	0	0.540745	0	0	2.73015	1,4 (1,9)	0	2.38323	1,2 (1,7)
	isotig08812	1977	ACOS5	AT1G62940.1	gametogenesis	-	TAIR	150	0	0	5.44356	3.58351	9.11192	6.68506	7,9 (1,7)	11.231	10.7367	11,0 (0,3)
	isotig08813	1978	ACOS5	AT1G62940.1	gametogenesis	-	TAIR	149	0	0	5.4408	3.5817	9.10732	6.68168	7,9 (1,7)	11.2253	10.4734	10,8 (0,5)
	isotig03199	1799	ACR4	AT1G69040.2	sporophytic mutants with gametophytic defects	Bencivenga et al. (2011)	-	80	2.36905	0.952829	1.35081	2.78947	2.787	3.63565	3,2 (0,6)	6.51633	3.94407	5,2 (1,8)
	isotig03200	1668	ACR4	AT1G69040.2	sporophytic mutants with gametophytic defects	Bencivenga et al. (2011)	-	76	2.00758	1.02766	1.4569	2.83157	3.00589	3.92119	3,5 (0,6)	7.02811	4.25382	5,6 (2,0)
	isotig03201	1359	ACR4	AT1G69040.2	sporophytic mutants with gametophytic defects	Bencivenga et al. (2011)	-	47	0.672014	0	1.02181	2.17212	2.05456	2.57948	2,3 (0,4)	9.33614	4.81279	7,1 (3,2)
	isotig03202	868	ACR4	AT1G69040.2	sporophytic mutants with gametophytic defects	Bencivenga et al. (2011)	-	50	3.85789	1.31654	1.59981	4.42107	3.87399	3.18483	3,5 (0,5)	4.13034	7.58683	5,9 (2,4)
	isotig03203	737	ACR4	AT1G69040.2	sporophytic mutants with gametophytic defects	Bencivenga et al. (2011)	-	45	3.30445	1.55056	1.88417	4.80638	4.56258	3.75092	4,2 (0,6)	4.8645	7.5716	6,2 (1,9)
	isotig12501	1183	ACR4	AT1G69040.2	sporophytic mutants with gametophytic defects	Bencivenga et al. (2011)	-	96	5.14662	6.2789	2.6411	5.73914	0.964452	5.13106	3,0 (2,9)	8.74237	8.11552	8,4 (0,4)
	isotig12502	1172	ACR4	AT1G69040.2	sporophytic mutants with gametophytic defects	Bencivenga et al. (2011)	-	81	4.15594	4.38773	2.66589	4.28179	0.973504	6.04243	3,5 (3,6)	8.82443	7.32136	8,1 (1,1)
	F43FOUR02DAHH0	468	ACR4	AT1G69040.2	sporophytic mutants with gametophytic defects	Bencivenga et al. (2011)	-	1	0	0	0	0	0	0	0	0	1	0,5 (0,71)
	isotig17801	2148	ACX1	AT4G16760.1	gametogenesis	-	TAIR	124	3.11792	2.12804	2.74753	2.6111	4.43081	5.05486	4,7 (0,4)	4.68697	7.76588	6,2 (2,2)
	isotig23400	996	ACX1	AT4G16760.2	gametogenesis	-	TAIR	62	1.22258	3.44205	1.39421	3.26015	7.38548	6.5668	7,0 (0,6)	4.98573	7.60596	6,3 (1,9)
	isotig21852	1152	AESP	AT4G22970.2	plant meiotic genes	Mercier and Grelon (2008)	TAIR	44	2.90681	1.48797	3.01353	3.5874	2.86667	0	1,4 (2,0)	0.957907	0.885437	0,9 (0,1)
	HHKO36P02IF4SV	246	AESP	AT4G22970.2	plant meiotic genes	Mercier and Grelon (2008)	TAIR	1	0	0	0	1	0	0	0	0	0	0
	isotig05579	1352	AFB2	AT3G26810.1	gametogenesis	-	TAIR	162	4.72845	4.22618	6.41935	6.33177	12.4357	16.8056	14,6 (3,1)	9.07887	7.48935	8,3 (1,1)
	isotig05580	1243	AFB2	AT3G26810.1	gametogenesis	-	TAIR	161	5.1431	4.59678	7.26156	6.88701	13.5262	17.5743	15,6 (2,9)	9.87501	7.73579	8,8 (1,5)
	isotig05577	1706	AFB3	AT1G12820.1	gametogenesis	-	TAIR	164	3.74729	3.34924	5.08731	5.01791	9.85528	13.3184	11,6 (2,4)	7.19498	6.53319	6,9 (0,5)
	isotig05578	1597	AFB3	AT1G12820.1	gametogenesis	-	TAIR	163	4.00305	3.57783	5.65192	5.3604	10.5279	13.6787	12,1 (2,2)	7.68606	6.65974	7,2 (0,7)
	isotig18932	1546	AFH14	AT1G31810.1	gametogenesis	-	TAIR	50	2.16601	0.369586	0.449105	2.29127	0.369	1.78812	1,1 (1,0)	4.90685	3.59984	4,3 (0,9)
	isotig29752	552	AGD13	AT4G05330.1	gametogenesis	-	TAIR	18	0.55149	0	2.51564	2.13907	2.06693	1.58764	1,8 (0,3)	6.49481	3.66869	5,1 (2,0)
	isotig23302	1013	AGL104	AT1G22130.1	gametogenesis	-	TAIR	20	0	0	0	0	0.563152	0	0,3 (0,4)	8.03331	3.0208	5,5 (3,5)
	isotig19177	1491	AGL30	AT2G03060.2	gametogenesis	-	TAIR	22	0	0	0.465672	0	1.10744	1.2663	1,2 (0,1)	3.23757	3.75265	3,5 (0,4)
	isotig29668	556	AGL62	AT5G60440.1	seed development and size regulation	Xiadong Sun et al. (2010)	-	7	0	0	0.624385	0.53092	1.02603	3.39578	2,2 (1,7)	0.992364	0.917287	1,0 (0,1)
	isotig32589	399	AGL62	AT5G60440.1	seed development and size regulation	Xiadong Sun et al. (2010)	-	6	0	0	0.870071	0	0	2.53553	1,3 (1,8)	7.94976	0	4,0 (5,6)
	F6Z56EY04JKVIA	264	AGL62	AT5G60440.1	seed development and size regulation	Xiadong Sun et al. (2010)	-	1	0	0	0	0	0	1	0,5 (0,71)	0	0	0
	isotig19943	1366	AGL65	AT1G18750.2	gametogenesis	-	TAIR	40	0	0	1.01657	0.432199	4.92331	0.740611	2,8 (3,0)	0.80784	12.5741	6,7 (8,3)
	F6Z56EY01BBPP3	208	AGL65	AT1G18750.1	gametogenesis	-	TAIR	1	0	0	0	0	0	0	0	1	0	0,5 (0,71)
	F6Z56EY01B2BQ0	266	AGL65	AT1G18750.1	gametogenesis	-	TAIR	1	0	0	0	0	0	0	0	1	0	0,5 (0,71)
	isotig29816	546	AGL80	AT5G48670.1	regulation of megagametogenesis & seed development and size regulation	Drews et al. (1998); Koltunow et al. (2011); Xiadong Sun et al. (2010)	-	8	0	0	0	0	0	3.21018	1,6 (2,3)	2.02108	6.45659	4,2 (3,1)
	isotig32956	367	AGP18	AT4G37450.1	female gametogensis, fertilization, seed develpment	Johnston et al. (2007)	-	11	2.48847	0	0	0	1.55442	14.6964	8,1 (9,3)	0	2.73868	1,4 (1,9)
	isotig25721	812	AHP	AT3G16360.2	seed development and size regulation	Xiadong Sun et al. (2010)	-	44	0	2.11101	0	0	8.91071	7.14219	8,0 (1,3)	27.8502	9.29271	18,6 (13,1)
	isotig27731	665	AHP	AT3G16360.2	seed development and size regulation	Xiadong Sun et al. (2010)	-	10	0	1.71843	0.522043	1.33169	0	4.36049	2,2 (3,1)	0.829706	0	0,4 (0,6)
	isotig24176	936	AHP2	AT1G13330.1	plant meiotic genes	Mercier and Grelon (2008)	TAIR	13	0	0	0	0.315376	0	4.0343	2,0 (2,9)	5.45067	3.23741	4,3 (1,6)
	isotig22792	1061	AHP6	AT3G21510.1	gametogenesis	-	TAIR	53	3.72996	3.23118	0.327199	1.94754	1.61303	6.73546	4,2 (3,6)	9.87823	1.90869	5,9 (5,6)
	isotig23210	1022	AHP6	AT3G21510.1	gametogenesis	-	TAIR	91	1.48935	2.23632	0	4.91023	21.2392	21.1158	21,2 (0,1)	6.34294	8.41053	7,4 (1,5)
	isotig25371	836	AHP6	AT3G21510.1	gametogenesis	-	TAIR	65	0.364142	0	1.24578	1.0593	12.1389	21.3742	16,8 (6,5)	15.0111	8.4873	11,7 (4,6)
	isotig18569	1638	AKRP	AT5G66055.1	embryo defective phenotype	-	GenBank	80	1.4868	2.79062	1.69552	2.88343	6.47016	5.06306	5,8 (1,0)	4.379	3.38853	3,9 (0,7)
	F6Z56EY03GU6W8	339	AML1	AT3G11940.2	plant meiotic genes	Mercier and Grelon (2008)	-	1	0	0	0	0	1	0	0,5 (0,71)	0	0	0
	isotig30471	512	AMP1	AT3G54720.1	embryogenesis	-	TAIR	7	2.3783	0	0	1.15309	0	0	0,0 (0,0)	1.07765	0	0,5 (0,8)
	HHKO36P01AWLS2	405	AMP1	AT3G54720.1	embryogenesis	-	TAIR	1	1	0	0	0	0	0	0	0	0	0
	HHKO36P02H2VAC	320	AMP1	AT3G54720.1	embryogenesis	-	TAIR	1	0	0	0	1	0	0	0	0	0	0
	isotig12471	1401	AMS	AT2G16910.1	gametogenesis	-	TAIR	56	0.434579	0	3.7169	2.52841	4.39312	2.59872	3,5 (1,3)	2.36297	4.70048	3,5 (1,7)
	isotig12472	955	AMS	AT2G16910.1	gametogenesis	-	TAIR	52	0.637534	0	5.08923	3.40011	5.84743	3.81237	4,8 (1,4)	2.88877	6.89567	4,9 (2,8)
	isotig29319	572	AMS	AT2G16910.1	gametogenesis	-	TAIR	9	0	0	0	0	0	0	0,0 (0,0)	12.7777	0.891629	6,8 (8,4)
	isotig20286	1318	ANK6	AT5G61230.1	gametogenesis	-	TAIR	48	2.07876	0	1.58039	1.34382	4.71547	2.2001	3,5 (1,8)	1.25589	7.27294	4,3 (4,3)
	isotig21029	1236	ANK6	AT5G61230.1	gametogenesis	-	TAIR	109	5.66482	2.77369	5.33658	8.12016	9.91045	0.709044	5,3 (6,5)	3.90552	3.68952	3,8 (0,2)
	isotig28364	627	ANK6	AT5G61230.1	gametogenesis	-	TAIR	9	0.485522	0	0	1.4124	3.63938	0	1,8 (2,6)	0.879991	0	0,4 (0,6)
	isotig33663	230	ANK6	AT5G61230.1	gametogenesis	-	TAIR	7	1.32358	0	1.50938	1.28344	0	0	0,0 (0,0)	19.7829	4.36998	12,1 (10,9)
	isotig20215	1331	ANT	AT4G37750.1	sporophytic mutants with gametophytic defects & seed development and size regulation	Bencivenga et al. (2011); Xiadong Sun et al. (2010)	-	38	1.3723	0.429286	0.260825	2.88316	3.8122	4.35722	4,1 (0,4)	0	2.27665	1,1 (1,6)
	isotig28792	600	ANT	AT4G37750.1	sporophytic mutants with gametophytic defects & seed development and size regulation	Bencivenga et al. (2011); Xiadong Sun et al. (2010)	-	11	1.52211	0	0	2.95192	0	0	0,0 (0,0)	0.919591	0.850019	0,9 (0,0)
	isotig29719	549	ANT	AT4G37750.1	sporophytic mutants with gametophytic defects & seed development and size regulation	Bencivenga et al. (2011); Xiadong Sun et al. (2010)	-	19	2.21801	0	0	4.30152	1.03911	5.03539	3,0 (2,8)	2.01003	0.928983	1,5 (0,8)
	isotig30544	510	ANT	AT4G37750.1	sporophytic mutants with gametophytic defects & seed development and size regulation	Bencivenga et al. (2011); Xiadong Sun et al. (2010)	-	7	0.596907	0	0	1.15761	0	5.95103	3,0 (4,2)	1.08187	0	0,5 (0,8)
	isotig30739	503	ANT	AT4G37750.1	sporophytic mutants with gametophytic defects & seed development and size regulation	Bencivenga et al. (2011); Xiadong Sun et al. (2010)	-	7	0.605213	0	0	0	0	0	0,0 (0,0)	1.09693	9.00675	5,1 (5,6)
	isotig21098	1229	AP2	AT4G36920.2	seed development and size regulation	Xiadong Sun et al. (2010)	-	41	0.990797	3.71931	0.564944	2.1617	5.8873	2.35942	4,1 (2,5)	5.38529	2.05061	3,7 (2,4)
	isotig24153	937	AP2	AT4G36920.2	seed development and size regulation	Xiadong Sun et al. (2010)	-	22	1.94934	0	0	2.20527	0	2.015	1,0 (1,4)	2.35541	2.16128	2,3 (0,1)
	isotig25501	825	APC2	AT2G04660.1	gametogenesis	-	TAIR	22	2.21398	2.07774	1.26239	1.78904	1.38297	0	0,7 (1,0)	1.33759	1.2183	1,3 (0,1)
	HHKO36P01E02F6	168	APC2	AT2G04660.1	gametogenesis	-	TAIR	1	1	0	0	0	0	0	0	0	0	0
	HHKO36P01CC6XU	362	APC2	AT2G04660.1	gametogenesis	-	TAIR	1	0	0	1	0	0	0	0	0	0	0
	isotig23607	986	APC4	AT4G21530.1	embryogenesis	-	TAIR	31	1.23498	0.579492	1.40835	2.69445	2.25322	1.02604	1,6 (0,9)	10.7676	1.55176	6,2 (6,5)
	HHKO36P02G1B3D	317	APC4	AT4G21530.1	embryogenesis	-	TAIR	1	1	0	0	0	0	0	0	0	0	0
	HHKO36P02GGL45	198	APC4	AT4G21530.1	embryogenesis	-	TAIR	1	1	0	0	0	0	0	0	0	0	0
	HHKO36P02JXRNS	257	APC4	AT4G21530.1	embryogenesis	-	TAIR	1	1	0	0	0	0	0	0	0	0	0
	HHKO36P02JJQOT	255	APC4	AT4G21530.1	embryogenesis	-	TAIR	1	0	0	0	1	0	0	0	0	0	0
	isotig07292	1425	APG2	AT2G01110.1	unfertilized embryo sac phenotype	-	GenBank	105	6.83615	8.01936	2.4362	3.93589	2.00166	6.43486	4,2 (3,1)	2.61313	2.47389	2,5 (0,1)
	isotig07293	1411	APG2	AT2G01110.1	unfertilized embryo sac phenotype	-	GenBank	104	7.33548	7.28904	2.46037	3.76573	2.02152	6.4987	4,3 (3,2)	2.63906	2.49844	2,6 (0,1)
	isotig24271	929	APG2	AT2G01110.1	unfertilized embryo sac phenotype	-	GenBank	22	0.983065	2.46019	0.37369	1.90651	1.84222	2.17799	2,0 (0,2)	1.18785	0.54899	0,9 (0,5)
	isotig12919	1137	APK	AT2G14750.1	gametogenesis	-	TAIR	60	3.2129	2.51266	1.22131	0.519246	12.7273	3.9729	8,4 (6,2)	9.21794	3.99764	6,6 (3,7)
	isotig12920	1080	APK	AT2G14750.1	gametogenesis	-	TAIR	58	3.66434	2.11622	1.28577	0.546651	13.3991	4.18258	8,8 (6,5)	6.89576	4.20863	5,6 (1,9)
	isotig15153	1242	APK	AT2G14750.1	gametogenesis	-	TAIR	29	0.73532	0.460048	0.279516	0.475349	4.49621	2.93141	3,7 (1,1)	0.888494	4.50499	2,7 (2,6)
	isotig18996	1529	APK	AT2G14750.1	gametogenesis	-	TAIR	68	2.78739	1.49478	0.227049	1.5445	3.98597	4.18917	4,1 (0,1)	14.52	2.99227	8,8 (8,2)
	F6Z56EY04IAGBF	369	APK4	AT5G67520.1	gametogenesis	-	TAIR	1	0	0	0	0	0	1	0,5 (0,71)	0	0	0
	isotig08427	1330	APO2	AT5G57930.2	embryo defective phenotype	-	GenBank	103	3.66222	6.87374	2.61021	4.21702	7.58486	3.39638	5,5 (3,0)	8.19096	7.60201	7,9 (0,4)
	isotig08428	1331	APO2	AT5G57930.2	embryo defective phenotype	-	GenBank	100	3.65947	6.86858	2.60825	3.77029	7.15056	3.39383	5,3 (2,7)	8.18481	7.59629	7,9 (0,4)
	isotig08429	1324	APO2	AT5G57930.2	embryo defective phenotype	-	GenBank	102	3.67882	7.768	2.62204	3.79022	7.18836	3.41177	5,3 (2,7)	8.22808	7.63646	7,9 (0,4)
	isotig21458	1194	APX1	AT1G07890.8	maternal effect embryo arrest phenotype	-	GenBank	292	14.2778	14.3563	20.9342	12.3615	10.3599	10.1084	10,2 (0,2)	22.4068	13.5686	18,0 (6,2)
	isotig26302	764	APX1	AT1G07890.8	maternal effect embryo arrest phenotype	-	GenBank	45	2.78921	2.24364	0.454396	1.93188	4.40134	8.38382	6,4 (2,8)	7.04054	8.61959	7,8 (1,1)
	isotig22369	1099	ARF17	AT1G77850.1	gametogenesis	-	TAIR	45	1.385	0	2.84297	4.2976	3.524	1.71797	2,6 (1,3)	6.02231	3.22132	4,6 (2,0)
	isotig05393	2285	ARF2	AT5G62000.3	seed development and size regulation	Xiadong Sun et al. (2010)	-	147	2.26485	2.25051	4.10209	2.97129	4.19151	3.62945	3,9 (0,4)	7.54505	7.51693	7,5 (0,0)
	isotig05394	2329	ARF2	AT5G62000.3	seed development and size regulation	Xiadong Sun et al. (2010)	-	95	2.48348	1.472	1.34153	1.77445	2.64267	4.42964	3,5 (1,3)	4.91444	5.21073	5,1 (0,2)
	isotig05395	2142	ARF2	AT5G62000.3	seed development and size regulation	Xiadong Sun et al. (2010)	-	145	2.41605	2.40075	4.37595	2.75622	4.47134	4.28089	4,4 (0,1)	8.04875	8.01876	8,0 (0,0)
	isotig05396	2186	ARF2	AT5G62000.3	seed development and size regulation	Xiadong Sun et al. (2010)	-	93	2.64594	1.56829	1.42929	1.48541	2.81554	5.12032	4,0 (1,6)	5.23593	5.55159	5,4 (0,2)
	isotig10403	1781	ARP4	AT1G18450.1	gametogenesis	-	TAIR	83	3.41856	1.28328	0.974616	2.65192	4.73704	4.24043	4,5 (0,4)	3.87179	3.41959	3,6 (0,3)
	isotig10404	1716	ARP4	AT1G18450.1	gametogenesis	-	TAIR	91	3.54805	2.66377	1.41615	3.09642	3.98932	2.27937	3,1 (1,2)	2.16999	7.36065	4,8 (3,7)
	isotig22848	1056	ARR4	AT1G10470.1	maternal effect embryo arrest phenotype	-	GenBank	39	0.288279	0	3.28748	0.559075	2.16088	2.48971	2,3 (0,2)	9.27128	6.23614	7,8 (2,1)
	isotig06617	2348	ASK1	AT1G10940.2	plant meiotic genes	Mercier and Grelon (2008)	-	198	4.14886	4.13691	4.87914	4.2745	5.43423	5.51353	5,5 (0,1)	12.3332	8.61851	10,5 (2,6)
	isotig06618	2128	ASK1	AT1G10940.2	plant meiotic genes	Mercier and Grelon (2008)	-	186	4.57778	4.56459	5.05729	4.43897	5.99604	6.08354	6,0 (0,1)	12.8303	8.07853	10,5 (3,4)
	isotig21080	1230	ASK1	AT1G10940.1	plant meiotic genes	Mercier and Grelon (2008)	-	120	9.15742	4.64536	1.9757	6.23982	8.15255	2.96001	5,6 (3,7)	13.1174	4.53681	8,8 (6,1)
	isotig14371	1297	ASY1	AT1G67370.1	plant meiotic genes	Mercier and Grelon (2008)	TAIR	42	0.234713	0	2.1413	4.55191	1.27309	0.780011	1,0 (0,3)	1.27622	4.67265	3,0 (2,4)
	isotig14372	482	ASY1	AT1G67370.1	plant meiotic genes	Mercier and Grelon (2008)	TAIR	21	0.631582	0	3.60123	7.34917	3.42573	2.09891	2,8 (0,9)	0	2.08526	1,0 (1,5)
	isotig24165	938	ASY1	AT1G67370.1	plant meiotic genes	Mercier and Grelon (2008)	TAIR	26	0	0	1.11031	4.40585	1.76034	1.86861	1,8 (0,1)	2.3529	1.61525	2,0 (0,5)
	isotig32493	406	ASY1	AT1G67370.1	plant meiotic genes	Mercier and Grelon (2008)	TAIR	8	0.749809	0	0.85507	1.45415	1.40511	0	0,7 (1,0)	0	3.76856	1,9 (2,7)
	isotig27069	713	AT3G46890	AT3G46890.1	maternal effect embryo arrest phenotype	-	GenBank	7	0	0	0	0	0.800103	5.67559	3,2 (3,4)	1.5477	0	0,8 (1,1)
	isotig24297	927	AT4G15820	AT4G15820.1	embryo defective phenotype	-	GenBank	27	0.65679	0.616375	2.24698	1.91063	7.12492	1.89078	4,5 (3,7)	2.23133	3.80291	3,0 (1,1)
	HHKO36P02FPUI8	103	AT5G62440	AT5G62440.1	embryo defective phenotype	-	GenBank	1	1	0	0	0	0	0	0	0	0	0
	isotig15787	723	ATFH5	AT5G54650.2	imprinted genes and imprinting related	Drews et al. (1998); Koltunow et al. (2011)	-	30	0.842109	0.79029	2.88098	0.816574	2.36711	5.22283	3,8 (2,0)	0.763146	14.6072	7,7 (9,8)
	isotig15788	652	ATFH5	AT5G54650.2	imprinted genes and imprinting related	Drews et al. (1998); Koltunow et al. (2011)	-	24	0.466905	0	1.0649	0.452748	7.87463	2.89579	5,4 (3,5)	0.846249	12.3325	6,6 (8,1)
	isotig25180	850	ATFH5	AT5G54650.2	imprinted genes and imprinting related	Drews et al. (1998); Koltunow et al. (2011)	-	13	0.358144	0	1.22526	0	0.671145	1.19021	0,9 (0,4)	1.29825	3.58252	2,4 (1,6)
	HHKO36P01CVZKF	150	ATFH5	AT5G54650.2	imprinted genes and imprinting related	Drews et al. (1998); Koltunow et al. (2011)	-	1	0	0	1	0	0	0	0	0	0	0
	isotig26997	715	ATJ1	AT1G28210.2	gametophytic factor phenotype	-	GenBank	13	0.851531	0	2.42768	1.23857	0	0	0,0 (0,0)	1.54337	1.40573	1,5 (0,1)
	isotig33565	260	ATJ1	AT1G28210.2	gametophytic factor phenotype	-	GenBank	15	1.17086	0	4.00567	7.94747	0	0	0,0 (0,0)	8.48853	0	4,2 (6,0)
	isotig19059	1515	ATM	AT3G48190.1	plant meiotic genes	Mercier and Grelon (2008)	TAIR	99	6.2291	3.39433	1.83318	4.87115	0.7531	4.4958	2,6 (2,6)	3.55048	4.66371	4,1 (0,8)
	isotig26606	741	ATM	AT3G48190.1	plant meiotic genes	Mercier and Grelon (2008)	TAIR	18	0.821653	0	2.3425	2.78858	2.30961	0	1,2 (1,6)	0	0.688275	0,3 (0,5)
	HHKO36P01A9S7E	158	ATM	AT3G48190.1	plant meiotic genes	Mercier and Grelon (2008)	TAIR	1	1	0	0	0	0	0	0	0	0	0
	HHKO36P01D6FBR	188	ATM	AT3G48190.1	plant meiotic genes	Mercier and Grelon (2008)	TAIR	1	1	0	0	0	0	0	0	0	0	0
	HHKO36P02FIYM7	154	ATM	AT3G48190.1	plant meiotic genes	Mercier and Grelon (2008)	TAIR	1	1	0	0	0	0	0	0	0	0	0
	F6Z56EY01B89H2	393	ATM	AT3G48190.1	plant meiotic genes	Mercier and Grelon (2008)	TAIR	1	0	0	0	0	0	0	0	1	0	0,5 (0,71)
	F43FOUR02D2VHQ	456	ATM	AT3G48190.1	plant meiotic genes	Mercier and Grelon (2008)	TAIR	1	0	0	0	0	0	0	0	0	1	0,5 (0,71)
	F6Z56EY02EPBBJ	304	ATM	AT3G48190.1	plant meiotic genes	Mercier and Grelon (2008)	TAIR	1	0	0	0	0	0	0	0	0	1	0,5 (0,71)
	HHKO36P01AXA6S	357	ATM	AT3G48190.1	plant meiotic genes	Mercier and Grelon (2008)	TAIR	1	0	0	0	1	0	0	0	0	0	0
	HHKO36P01EKOY7	272	ATM	AT3G48190.1	plant meiotic genes	Mercier and Grelon (2008)	TAIR	1	0	0	0	1	0	0	0	0	0	0
	isotig12875	1121	ATNACK1	AT1G18370.1	gametogenesis	-	TAIR	36	3.25876	0	1.23875	3.15995	0	1.56356	0,8 (1,1)	2.46099	0.454961	1,5 (1,4)
	isotig12876	1109	ATNACK1	AT1G18370.1	gametogenesis	-	TAIR	37	3.29402	0	1.25215	3.46032	0	1.58048	0,8 (1,1)	2.48762	0.459884	1,5 (1,4)
	isotig22165	1120	ATNAP13	AT4G33460.1	embryo defective phenotype	-	GenBank	46	2.17445	5.61176	0.619926	2.8992	0.509351	1.68576	1,1 (0,8)	4.31002	2.26351	3,3 (1,4)
	isotig12477	1165	ato	AT5G06160.1	cell specification & regulation of megagametogenesis	Armenta-Medina et al. (2011); Drews et al. (1998); Koltunow et al. (2011)	TAIR	124	5.74875	7.84727	4.17186	7.85488	4.84508	10.5923	7,7 (4,1)	5.91903	5.24052	5,6 (0,5)
	isotig12478	1194	ato	AT5G06160.1	cell specification & regulation of megagametogenesis	Armenta-Medina et al. (2011); Drews et al. (1998); Koltunow et al. (2011)	TAIR	95	5.60912	4.30688	3.19828	5.19181	3.29405	8.75372	6,0 (3,9)	4.85105	3.84431	4,3 (0,7)
	isotig30245	527	ato	AT5G06160.1	cell specification & regulation of megagametogenesis	Armenta-Medina et al. (2011); Drews et al. (1998); Koltunow et al. (2011)	TAIR	21	2.31061	0	1.97623	6.72163	0	0	0,0 (0,0)	0	2.87497	1,4 (2,0)
	isotig10353	1965	ATPDI5	AT1G21750.1	embryogenesis	-	TAIR	318	6.04197	7.85102	8.65687	20.1301	1.45159	9.23127	5,3 (5,5)	3.50924	12.1152	7,8 (6,1)
	isotig10354	1588	ATPDI5	AT1G21750.2	embryogenesis	-	TAIR	149	2.87553	1.43924	4.15366	13.7558	1.07772	6.02995	3,6 (3,5)	1.99745	7.67038	4,8 (4,0)
	isotig23094	1034	ATPS1	AT1G34355.1	gametogenesis	-	TAIR	43	3.53295	1.65777	2.68594	3.14034	1.65515	0.978409	1,3 (0,5)	0.533612	1.97297	1,3 (1,0)
	isotig29058	587	ATPS1	AT1G34355.1	gametogenesis	-	TAIR	8	1.03721	0	0	0	0.971846	0	0,5 (0,7)	1.87991	2.60653	2,2 (0,5)
	isotig21163	1223	ATR	AT5G40820.1	meiosis	-	TAIR	20	0.995658	0.467195	1.70315	0.965467	0	0	0,0 (0,0)	0.902297	1.65586	1,3 (0,5)
	HHKO36P01D1UGF	170	ATR	AT5G40820.1	meiosis	-	TAIR	1	0	0	0	1	0	0	0	0	0	0
	isotig27635	674	atrec8	AT5G05490.2	cell specification & plant meiotic genes	Armenta-Medina et al. (2011); Mercier and Grelon (2008)	TAIR	20	0.451665	0	3.09043	3.94173	0	0	0,0 (0,0)	0.818627	3.00463	1,9 (1,5)
	isotig29482	565	ATS	AT5G42630.1	sporophytic mutants with gametophytic defects	Bencivenga et al. (2011)	-	10	4.3104	0	0	0	1.00969	0	0,5 (0,7)	0.976557	0	0,5 (0,7)
	isotig30423	519	ATS	AT5G42630.1	sporophytic mutants with gametophytic defects	Bencivenga et al. (2011)	-	14	5.86556	0	0	1.13754	0	0	0,0 (0,0)	1.06311	0.982681	1,0 (0,1)
	isotig22494	1087	ATSPO22	AT5G48390.1	meiosis	-	TAIR	21	0.560115	0	1.59686	1.90096	0	0	0,0 (0,0)	4.69349	1.86303	3,3 (2,0)
	isotig19446	1445	ATSUV3	AT4G14790.1	gametogenesis	-	TAIR	31	0.421346	0.395418	0.720744	0.40857	2.72186	1.30661	2,0 (1,0)	1.52735	4.92063	3,2 (2,4)
	isotig28055	647	ATXR5	AT5G09790.2	gametogenesis	-	TAIR	31	3.76411	2.64936	2.68283	1.82499	0.881721	3.12728	2,0 (1,6)	3.19698	5.49483	4,3 (1,6)
	isotig10137	2049	BAM1	AT5G65700.2	gametogenesis	-	TAIR	121	1.04	1.11543	3.21914	4.75418	9.04076	5.66077	7,4 (2,4)	1.61568	4.9563	3,3 (2,4)
	isotig10138	2051	BAM1	AT5G65700.2	gametogenesis	-	TAIR	103	0.890558	1.39293	2.53894	4.89347	10.6421	1.90707	6,3 (6,2)	2.15214	2.21615	2,2 (0,0)
	isotig20097	1349	BAM1	AT5G65700.2	gametogenesis	-	TAIR	78	2.93365	2.96491	2.57345	1.75058	8.74669	7.84821	8,3 (0,6)	2.04505	4.1366	3,1 (1,5)
	F6Z56EY02DWVFN	362	BAM2	AT3G49670.1	gametogenesis	-	TAIR	1	0	0	0	0	0	0	0	0	1	0,5 (0,71)
	isotig03676	1317	BEL1	AT5G41410.1	sporophytic mutants with gametophytic defects	Bencivenga et al. (2011)	-	26	2.08033	0	0	0	3.37384	2.8672	3,1 (0,4)	1.67579	1.93626	1,8 (0,2)
	isotig03677	541	BEL1	AT5G41410.1	sporophytic mutants with gametophytic defects	Bencivenga et al. (2011)	-	8	1.68811	0	0	0	0	3.48993	1,7 (2,5)	2.03976	0.94272	1,5 (0,8)
	isotig03674	1440	BEL1	AT5G41410.1	sporophytic mutants with gametophytic defects	Bencivenga et al. (2011)	-	46	1.90264	0.793583	0	0	11.5921	3.32485	7,5 (5,8)	3.7354	2.12505	2,9 (1,1)
	isotig03675	1413	BEL1	AT5G41410.1	sporophytic mutants with gametophytic defects	Bencivenga et al. (2011)	-	46	1.939	0.808747	0	0	11.8136	3.38838	7,6 (6,0)	3.80678	2.16565	3,0 (1,2)
	isotig01376	1426	BIP1	AT5G28540.1	gametogenesis	-	TAIR	242	7.04484	10.0172	10.7118	8.28027	16.9488	9.59808	13,3 (5,2)	9.76851	14.9376	12,4 (3,7)
	isotig01377	1414	BIP1	AT5G28540.1	gametogenesis	-	TAIR	272	8.61166	9.6981	13.7488	9.1856	16.2858	12.35	14,3 (2,8)	7.02375	20.0507	13,5 (9,2)
	isotig01378	1417	BIP1	AT5G28540.1	gametogenesis	-	TAIR	258	8.59343	9.67757	14.4547	7.29125	16.2513	11.7054	14,0 (3,2)	7.00888	16.0912	11,6 (6,4)
	isotig01379	1393	BIP1	AT5G28540.1	gametogenesis	-	TAIR	239	6.99319	9.8443	11.2147	8.47643	16.9408	9.92258	13,4 (5,0)	9.99993	14.9254	12,5 (3,5)
	isotig01380	1364	BIP1	AT5G28540.1	gametogenesis	-	TAIR	165	5.80277	8.7969	10.6896	5.84324	10.5651	6.62344	8,6 (2,8)	6.67352	6.68658	6,7 (0,0)
	isotig29934	543	BIP1	AT5G28540.1	gametogenesis	-	TAIR	15	2.24252	0	1.918	2.17452	1.0506	5.3402	3,2 (3,0)	0	0	0,0 (0,0)
	isotig16857	536	BIP2	AT5G42020.2	gametogenesis	-	TAIR	7	0.567952	0	0	0	8.28983	0	4,1 (5,9)	2.05879	0	1,0 (1,5)
	isotig16858	499	BIP2	AT5G42020.2	gametogenesis	-	TAIR	7	0.610065	0	0	0	8.9045	0	4,5 (6,3)	2.21144	0	1,1 (1,6)
	isotig24183	936	BIP2	AT5G42020.1	gametogenesis	-	TAIR	18	0.325238	1.2209	0.370896	0.315376	5.42098	0	2,7 (3,8)	1.17896	2.70847	1,9 (1,1)
	F6Z56EY01B3OK6	417	BRCA2	AT4G00020.2	plant meiotic genes	Mercier and Grelon (2008)	GenBank	1	0	0	0	0	0	0	0	1	0	0,5 (0,71)
	isotig05517	2047	BRI1	AT4G39400.1	gametogenesis	-	TAIR	115	4.61021	2.7913	1.86553	3.02835	6.8201	5.46801	6,1 (1,0)	2.69543	1.72947	2,2 (0,7)
	isotig05518	2040	BRI1	AT4G39400.1	gametogenesis	-	TAIR	109	4.32757	2.52079	1.87193	2.89404	6.8435	5.48677	6,2 (1,0)	2.43421	1.24271	1,8 (0,8)
	isotig05519	1088	BRI1	AT4G39400.1	gametogenesis	-	TAIR	20	0.5596	0.525165	0	0.271316	0	4.52489	2,3 (3,2)	3.54989	2.78512	3,2 (0,5)
	isotig05520	1081	BRI1	AT4G39400.1	gametogenesis	-	TAIR	13	0	0	0	0	0	3.61832	1,8 (2,6)	2.55206	2.80316	2,7 (0,2)
	isotig13167	1444	BRI1	AT4G39400.1	gametogenesis	-	TAIR	95	3.58392	4.74831	1.20207	3.67967	7.33942	3.03455	5,2 (3,0)	4.96732	6.31613	5,6 (1,0)
	isotig13168	698	BRI1	AT4G39400.1	gametogenesis	-	TAIR	53	4.79749	5.73017	0.994723	4.22911	11.9144	2.51111	7,2 (6,6)	3.9524	9.41324	6,7 (3,9)
	isotig22679	1071	BRI1	AT4G39400.1	gametogenesis	-	TAIR	38	0.852724	0	0	0	9.47533	5.16234	7,3 (3,0)	3.09106	5.21034	4,2 (1,5)
	F6Z56EY01BHI1H	490	BRI1	AT4G39400.1	gametogenesis	-	TAIR	1	0	0	0	0	0	0	0	1	0	0,5 (0,71)
	F6Z56EY02ETU1A	393	BRI1	AT4G39400.1	gametogenesis	-	TAIR	1	0	0	0	0	0	0	0	0	1	0,5 (0,71)
	F6Z56EY02DII7X	431	BRI1	AT4G39400.1	gametogenesis	-	TAIR	1	0	0	0	0	0	0	0	0	1	0,5 (0,71)
	HHKO36P01DL50G	380	BRI1	AT4G39400.1	gametogenesis	-	TAIR	1	0	0	1	0	0	0	0	0	0	0
	isotig18181	1783	BSM	AT4G02990.1	embryogenesis	-	TAIR	52	2.90251	1.6023	0.973523	1.65559	1.91971	1.47456	1,7 (0,3)	0.928359	1.13579	1,0 (0,1)
	isotig28646	609	bt2	AT3G48360.1	gametogenesis	-	TAIR	12	2.99923	0	0	0.484715	0	4.31713	2,2 (3,1)	0	1.67491	0,8 (1,2)
	isotig17795	2161	bt3	AT1G05690.1	gametogenesis	-	TAIR	373	12.9601	17.1863	9.31753	9.69857	7.19654	10.1414	8,7 (2,1)	12.4432	6.80967	9,6 (4,0)
	isotig10559	1915	BTS	AT3G18290.1	embryo defective phenotype	-	GenBank	70	0.635869	0.596741	1.63155	1.84976	8.45034	3.48607	6,0 (3,5)	4.46524	2.63986	3,6 (1,3)
	isotig10560	1411	BTS	AT3G18290.1	embryo defective phenotype	-	GenBank	51	0.647248	0.404947	1.72226	2.7197	4.40467	1.9592	3,2 (1,7)	5.17991	2.88105	4,0 (1,6)
	isotig26926	722	BTS	AT3G18290.1	embryo defective phenotype	-	GenBank	15	0	0	0	0	10.8116	3.64146	7,2 (5,1)	0	4.88269	2,4 (3,5)
	isotig29594	558	BTS	AT3G18290.1	embryo defective phenotype	-	GenBank	9	0	0	0	0	5.00385	1.81304	3,4 (2,3)	0	7.23174	3,6 (5,1)
	isotig29784	547	BTS	AT3G18290.1	embryo defective phenotype	-	GenBank	6	0	0	0	0	3.01865	1.60215	2,3 (1,0)	0	5.5397	2,8 (3,9)
	isotig13869	1021	C4H	AT2G30490.1	gametogenesis	-	TAIR	67	2.68345	0	2.04011	2.8912	5.5874	13.9354	9,8 (5,9)	4.72793	7.41972	6,1 (1,9)
	isotig13870	896	C4H	AT2G30490.1	gametogenesis	-	TAIR	65	3.05781	0	2.32472	2.96509	6.36689	15.8795	11,1 (6,7)	5.38752	7.33308	6,4 (1,4)
	isotig18199	1770	C4H	AT2G30490.1	gametogenesis	-	TAIR	64	1.54791	0	0.196135	1.00065	5.73338	6.05793	5,9 (0,2)	4.67445	4.88155	4,8 (0,1)
	isotig13067	1139	CALS5	AT2G13680.1	gametogenesis	-	TAIR	30	0	0	1.21917	0.259167	5.35079	3.43407	4,4 (1,4)	1.81602	8.44213	5,1 (4,7)
	isotig13068	1041	CALS5	AT2G13680.1	gametogenesis	-	TAIR	33	0	0	2.00091	1.98496	4.26835	1.94366	3,1 (1,6)	0.530024	8.27136	4,4 (5,5)
	isotig20571	1290	CALS5	AT2G13680.1	gametogenesis	-	TAIR	81	0	0	8.88079	5.26311	3.88668	1.46361	2,7 (1,7)	3.63461	6.29101	5,0 (1,9)
	F43FOUR03FU8BX	126	CALS5	AT2G13680.1	gametogenesis	-	TAIR	1	0	0	0	0	1	0	0,5 (0,71)	0	0	0
	F6Z56EY01CMOKP	402	CALS5	AT2G13680.1	gametogenesis	-	TAIR	1	0	0	0	0	0	0	0	1	0	0,5 (0,71)
	F6Z56EY01AU7UK	452	CALS5	AT2G13680.1	gametogenesis	-	TAIR	1	0	0	0	0	0	0	0	1	0	0,5 (0,71)
	HHKO36P01BEIN4	90	CALS5	AT2G13680.1	gametogenesis	-	TAIR	1	0	0	1	0	0	0	0	0	0	0
	HHKO36P01C4FCM	142	CALS5	AT2G13680.1	gametogenesis	-	TAIR	1	0	0	1	0	0	0	0	0	0	0
	HHKO36P01CN5KI	76	CALS5	AT2G13680.1	gametogenesis	-	TAIR	1	0	0	1	0	0	0	0	0	0	0
	HHKO36P01CO81I	218	CALS5	AT2G13680.1	gametogenesis	-	TAIR	1	0	0	1	0	0	0	0	0	0	0
	HHKO36P02JV6XJ	76	CALS5	AT2G13680.1	gametogenesis	-	TAIR	1	0	0	0	1	0	0	0	0	0	0
	isotig08964	1588	CAP-E1	AT5G62410.1	plant meiotic genes	Mercier and Grelon (2008)	-	81	6.32616	0.359811	1.53029	6.87789	0.71848	0	0,4 (0,5)	0	0.321166	0,2 (0,2)
	isotig08965	1570	CAP-E1	AT5G62410.1	plant meiotic genes	Mercier and Grelon (2008)	-	78	5.62309	0.363936	1.76896	6.95675	0.726718	0	0,4 (0,5)	0	0.324848	0,2 (0,2)
	isotig03650	1289	CAS1	AT2G07050.1	gametogenesis	-	TAIR	106	4.95956	4.43274	4.30918	2.29008	5.65998	8.47357	7,1 (2,0)	7.48987	7.07564	7,3 (0,3)
	isotig03651	1281	CAS1	AT2G07050.1	gametogenesis	-	TAIR	104	4.75289	4.46042	4.33609	2.07395	5.69533	8.52648	7,1 (2,0)	7.53664	7.11983	7,3 (0,3)
	isotig03652	1271	CAS1	AT2G07050.1	gametogenesis	-	TAIR	105	4.31125	6.29372	3.55079	2.55477	5.74014	8.59357	7,2 (2,0)	7.59594	7.17584	7,4 (0,3)
	isotig03653	1258	CAS1	AT2G07050.1	gametogenesis	-	TAIR	105	4.3558	6.35876	3.58749	2.58117	5.79946	8.68237	7,2 (2,0)	7.67443	7.25	7,5 (0,3)
	isotig30558	511	CAS1	AT2G07050.1	gametogenesis	-	TAIR	6	0	1.11816	0	0	1.11639	0	0,6 (0,8)	0	3.99226	2,0 (2,8)
	HHKO36P02F7DME	106	CAS1	AT2G07050.1	gametogenesis	-	TAIR	1	1	0	0	0	0	0	0	0	0	0
	F6Z56EY01ASM3J	381	CAS1	AT2G07050.1	gametogenesis	-	TAIR	1	0	0	0	0	0	0	0	1	0	0,5 (0,71)
	HHKO36P02F2RL0	169	CBS	AT1G15330.1	gametogenesis	-	TAIR	1	0	0	1	0	0	0	0	0	0	0
	HHKO36P01D1OVJ	366	CBS	AT1G15330.1	gametogenesis	-	TAIR	1	0	0	0	1	0	0	0	0	0	0
	HHKO36P01CZCUW	161	CBSX4	AT1G80090.1	gametogenesis	-	TAIR	1	0	0	0	1	0	0	0	0	0	0
	isotig13341	1043	CCMH	AT1G15220.2	embryogenesis	-	TAIR	33	0	1.09565	0.332846	1.41511	4.26016	6.14117	5,2 (1,3)	6.61138	3.39427	5,0 (2,3)
	isotig13342	1043	CCMH	AT1G15220.2	embryogenesis	-	TAIR	32	0	1.64347	0.332846	1.13209	4.26016	5.1712	4,7 (0,6)	6.61138	3.39427	5,0 (2,3)
	isotig20040	1357	CDC2	AT3G48750.1	meiosis	-	TAIR	76	2.46768	2.1053	2.04662	8.7013	1.26118	2.03716	1,6 (0,5)	1.2198	1.49235	1,4 (0,2)
	isotig20346	1318	CDC2	AT3G48750.1	meiosis	-	TAIR	265	14.7823	13.4391	12.1163	13.6621	8.47389	2.86503	5,7 (4,0)	15.4874	9.20773	12,3 (4,4)
	isotig19844	1380	CDC45	AT3G25100.1	plant meiotic genes	Mercier and Grelon (2008)	TAIR	35	2.20596	0.828086	0.754692	1.28344	0	2.10125	1,1 (1,5)	3.99822	0.72833	2,4 (2,3)
	isotig12531	1236	CDC48C	AT3G01610.1	embryo defective phenotype	-	GenBank	65	3.94074	2.31141	5.0557	3.10477	0	4.47319	2,2 (3,2)	2.23202	0.825261	1,5 (1,0)
	isotig12532	1101	CDC48C	AT3G01610.1	embryo defective phenotype	-	GenBank	46	3.31795	2.59482	1.57656	2.68112	0	5.02167	2,5 (3,6)	2.5057	1.83935	2,2 (0,5)
	isotig21774	1162	CER3	AT5G57800.1	gametogenesis	-	TAIR	16	0.261981	0	0.298759	0	0.981882	2.49546	1,7 (1,1)	1.4245	3.05951	2,2 (1,2)
	isotig21959	1137	CER3	AT5G57800.1	gametogenesis	-	TAIR	64	0.535483	0	0.915985	0.519246	5.51909	5.87145	5,7 (0,2)	18.9189	12.9032	15,9 (4,3)
	isotig22240	1111	CER3	AT5G57800.1	gametogenesis	-	TAIR	41	0.822023	1.02859	0	2.39129	1.02695	1.57764	1,3 (0,4)	5.71009	10.8964	8,3 (3,7)
	isotig28585	614	CER3	AT5G57800.1	gametogenesis	-	TAIR	6	0	0	0	0	2.68925	1.42733	2,1 (0,9)	0.898623	3.29824	2,1 (1,7)
	isotig08882	1716	CER4	AT4G33790.1	gametogenesis	-	TAIR	62	0.709609	1.66486	0.404613	3.61248	1.32977	6.9546	4,1 (4,0)	3.21535	1.46865	2,3 (1,2)
	isotig08883	1703	CER4	AT4G33790.1	gametogenesis	-	TAIR	62	0.715026	1.67757	0.407702	3.64006	1.33993	7.00769	4,2 (4,0)	3.2399	1.47986	2,4 (1,2)
	isotig18785	1579	CER4	AT4G33790.1	gametogenesis	-	TAIR	76	0.963972	0	3.51775	2.24338	3.25159	4.52585	3,9 (0,9)	10.2181	3.22051	6,7 (4,9)
	HHKO36P01C7VKW	374	CHR11	AT3G06400.2	regulation of megagametogenesis	Drews et al. (1998); Koltunow et al. (2011)	-	1	0	0	1	0	0	0	0	0	0	0
	HHKO36P01DLLQ7	223	CHR11	AT3G06400.2	regulation of megagametogenesis	Drews et al. (1998); Koltunow et al. (2011)	-	1	0	0	1	0	0	0	0	0	0	0
	HHKO36P01EB7IA	389	CHR11	AT3G06400.3	regulation of megagametogenesis	Drews et al. (1998); Koltunow et al. (2011)	-	1	0	0	1	0	0	0	0	0	0	0
	isotig19987	1364	CKI1	AT4G14340.1	seed development and size regulation	Xiadong Sun et al. (2010)	-	73	1.78547	1.2567	1.27257	5.19399	3.67582	1.3842	2,5 (1,6)	3.84194	11.4708	7,7 (5,4)
	HHKO36P01CAEB8	324	CKI1	AT2G47430.1	gametogenesis	-	TAIR	1	1	0	0	0	0	0	0	0	0	0
	F43FOUR03GK0IU	514	CKI1	AT2G47430.1	gametogenesis	-	TAIR	1	0	0	0	0	1	0	0,5 (0,71)	0	0	0
	HHKO36P01CED7U	418	CKI1	AT2G47430.1	gametogenesis	-	TAIR	1	0	1	0	0	0	0	0	0	0	0
	isotig22031	1134	CKS	AT1G53000.1	gametogenesis	-	TAIR	26	0.5369	0	0	0.26031	3.9183	6.30187	5,1 (1,7)	0.973112	5.79404	3,4 (3,4)
	isotig18074	1837	clo	AT1G06220.1	cell specification & sporophytic mutants with gametophytic defects & megagametogenesis	Armenta-Medina et al. (2011) Drews et al. (1998); Drews et al. (1998); Koltunow et al. (2011)	GenBank & TAIR	102	3.31434	2.79936	0.944906	2.57108	5.83482	2.67995	4,3 (2,2)	8.93388	3.86248	6,4 (3,6)
	isotig24724	882	clo	AT1G06220.1	cell specification & sporophytic mutants with gametophytic defects & megagametogenesis	Armenta-Medina et al. (2011) Drews et al. (1998); Drews et al. (1998); Koltunow et al. (2011)	GenBank & TAIR	11	0	0	0	0	1.29359	2.29405	1,8 (0,7)	1.25114	3.45254	2,4 (1,6)
	isotig04967	1889	CMT3	AT1G69770.1	female gametogensis, fertilization, seed develpment	Johnston et al. (2007)	-	68	4.99581	0	0.735116	4.21926	0.301998	1.53506	0,9 (0,9)	0.292088	0.26999	0,3 (0,0)
	isotig04968	1889	CMT3	AT1G69770.1	female gametogensis, fertilization, seed develpment	Johnston et al. (2007)	-	68	4.99581	0	0.735116	4.37552	0	1.53506	0,8 (1,1)	0.292088	0.26999	0,3 (0,0)
	isotig24855	880	CMT3	AT1G69770.1	female gametogensis, fertilization, seed develpment	Johnston et al. (2007)	-	36	1.38374	0	1.97249	5.36712	0	1.14963	0,6 (0,8)	2.50798	5.16514	3,8 (1,9)
	isotig32840	377	CMT3	AT1G69770.1	female gametogensis, fertilization, seed develpment	Johnston et al. (2007)	-	6	0.807486	1.5156	0	2.349	0	0	0,0 (0,0)	1.46354	0	0,7 (1,0)
	isotig20803	1260	Concanavalin A-like lectin protein kinase family protein	AT3G53810.1	gametogenesis	-	TAIR	26	1.44963	0.453476	0.826567	0.234279	1.81103	2.99691	2,4 (0,8)	3.0653	0	1,5 (2,2)
	isotig21447	1189	COP1	AT2G32950.1	embryo defective phenotype	-	GenBank	34	1.02413	0.480555	1.45988	2.23442	3.73705	3.17587	3,5 (0,4)	0.928099	2.56109	1,7 (1,2)
	isotig22406	1096	COP1	AT2G32950.1	embryo defective phenotype	-	GenBank	52	5.27739	3.12799	1.9005	1.88535	0	7.01415	3,5 (5,0)	0.503426	3.23013	1,9 (1,9)
	isotig22899	1049	COP9	AT4G14110.1	embryo defective phenotype	-	GenBank	138	5.80405	5.4469	7.61167	5.90946	6.4111	13.1765	9,8 (4,8)	12.8853	16.8031	14,8 (2,8)
	F6Z56EY04JDFT5	422	COPT1	AT5G59030.1	gametogenesis	-	TAIR	1	0	0	0	0	0	1	0,5 (0,71)	0	0	0
	isotig21545	1178	COQ3	AT2G30920.1	embryo defective phenotype	-	GenBank	26	0.258423	0.970084	0.294701	1.00235	0.968546	3.20552	2,1 (1,6)	2.34191	3.87118	3,1 (1,1)
	isotig23462	992	CP33	AT3G52380.1	embryo defective phenotype	-	GenBank	119	6.13755	9.2158	2.79966	12.7956	4.53989	14.8883	9,7 (7,3)	3.89343	2.55558	3,2 (0,9)
	isotig23799	968	CPD	AT5G05690.3	gametogenesis	-	TAIR	63	2.51589	6.49295	2.15181	1.8297	7.5369	6.47721	7,0 (0,7)	4.9868	5.25329	5,1 (0,2)
	F6Z56EY02D7YII	109	CPD	AT5G05690.2	gametogenesis	-	TAIR	1	0	0	0	0	0	0	0	0	1	0,5 (0,71)
	isotig17884	2009	CPN60A	AT2G28000.1	embryogenesis	-	TAIR	247	6.66729	9.10112	6.73926	6.46512	15.4521	4.19542	9,8 (8,0)	10.9831	8.57934	9,8 (1,7)
	isotig32189	426	CPSF73-II	AT2G01730.1	gametogenesis	-	TAIR	6	0.714606	0	1.62985	0.692938	0	4.74965	2,4 (3,4)	0	0	0,0 (0,0)
	F6Z56EY01CFMBJ	360	CPSF73-II	AT2G01730.1	gametogenesis	-	TAIR	1	0	0	0	0	0	0	0	1	0	0,5 (0,71)
	HHKO36P02F3R94	272	CPSF73-II	AT2G01730.1	gametogenesis	-	TAIR	1	0	0	1	0	0	0	0	0	0	0
	isotig01536	1686	CR88	AT2G04030.1	embryo defective phenotype	-	GenBank	161	7.40292	7.11683	5.97129	7.17844	3.68623	2.07919	2,9 (1,1)	0.327257	6.88662	3,6 (4,6)
	isotig01537	1686	CR88	AT2G04030.1	embryo defective phenotype	-	GenBank	161	7.40292	7.11683	5.97129	7.17844	3.68623	2.07919	2,9 (1,1)	0.327257	6.88662	3,6 (4,6)
	isotig01538	1665	CR88	AT2G04030.1	embryo defective phenotype	-	GenBank	162	7.49629	6.86342	6.25511	7.26898	3.73273	3.32064	3,5 (0,3)	0.331384	6.66717	3,5 (4,5)
	isotig01539	1665	CR88	AT2G04030.1	embryo defective phenotype	-	GenBank	162	7.49629	6.86342	6.25511	7.26898	3.73273	3.32064	3,5 (0,3)	0.331384	6.66717	3,5 (4,5)
	isotig01540	1590	CR88	AT2G04030.1	embryo defective phenotype	-	GenBank	142	6.89258	5.03102	5.6768	7.05489	3.9088	2.20472	3,1 (1,2)	0.347015	6.67028	3,5 (4,5)
	isotig01541	1569	CR88	AT2G04030.1	embryo defective phenotype	-	GenBank	143	6.98483	4.73418	5.97404	7.14932	3.96111	3.52381	3,7 (0,3)	0.35166	6.43451	3,4 (4,3)
	isotig01542	1552	CR88	AT2G04030.1	embryo defective phenotype	-	GenBank	121	3.92297	3.68157	5.8158	4.56482	6.46111	10.2097	8,3 (2,7)	1.42205	4.24315	2,8 (2,0)
	isotig01543	1531	CR88	AT2G04030.1	embryo defective phenotype	-	GenBank	121	3.97678	3.35886	6.12232	4.62743	6.54973	11.0106	8,8 (3,2)	1.44155	3.96823	2,7 (1,8)
	isotig22860	1054	CR88	AT2G04030.1	embryo defective phenotype	-	GenBank	46	2.88826	2.16842	1.97623	3.36082	0	1.79132	0,9 (1,3)	9.28888	1.92137	5,6 (5,2)
	F6Z56EY01ATN5A	378	CRCK2	AT4G00330.1	gametogenesis	-	TAIR	1	0	0	0	0	0	0	0	1	0	0,5 (0,71)
	F6Z56EY02C4GJL	485	CRCK2	AT4G00330.1	gametogenesis	-	TAIR	1	0	0	0	0	0	0	0	0	1	0,5 (0,71)
	HHKO36P01D1NCZ	401	CRCK2	AT4G00330.1	gametogenesis	-	TAIR	1	0	1	0	0	0	0	0	0	0	0
	isotig20130	1346	CSTF77	AT1G17760.1	gametogenesis	-	TAIR	63	2.94019	2.12251	1.28959	3.50896	1.65057	5.06027	3,4 (2,4)	7.78663	1.50455	4,6 (4,4)
	F43FOUR03HCS3L	525	CSTF77	AT1G17760.1	gametogenesis	-	TAIR	1	0	0	0	0	1	0	0,5 (0,71)	0	0	0
	F43FOUR01ARV8U	420	CSTF77	AT1G17760.1	gametogenesis	-	TAIR	1	0	0	0	0	0	0	0	1	0	0,5 (0,71)
	isotig25039	859	CTF7	AT4G31400.1	gametogenesis	-	TAIR	11	1.77196	0	0	1.71823	0	0	0,0 (0,0)	0	1.17008	0,6 (0,8)
	isotig18523	1654	CTR1	AT5G03730.1	sporophytic mutants with gametophytic defects	Drews et al. (1998)	-	39	0.552157	0.690906	1.04945	1.60624	2.68643	1.67136	2,2 (0,7)	6.50267	1.53273	4,0 (3,5)
	isotig19726	1400	CTR1	AT5G03730.1	sporophytic mutants with gametophytic defects	Drews et al. (1998)	-	66	1.52211	5.30567	0.743911	2.95192	7.65611	6.83969	7,2 (0,6)	0.39411	1.44651	0,9 (0,7)
	isotig25845	798	CTR1	AT5G03730.1	sporophytic mutants with gametophytic defects	Drews et al. (1998)	-	13	0	1.43203	0.435036	1.47966	0	1.09822	0,5 (0,8)	0.691422	2.55645	1,6 (1,3)
	isotig17944	1931	CYP51G1	AT1G11680.1	embryo defective phenotype	-	GenBank	178	5.3601	4.14258	6.65192	6.26766	2.36343	4.6786	3,5 (1,6)	5.64163	8.3822	7,0 (1,9)
	isotig31517	466	CYP51G1	AT1G11680.1	embryo defective phenotype	-	GenBank	8	1.9598	1.22614	0.744975	0	2.44838	0	1,2 (1,7)	0	1.09445	0,5 (0,8)
	isotig23030	1038	CYP703A2	AT1G01280.1	gametogenesis	-	TAIR	17	0	0	0	0	3.23952	1.81893	2,5 (1,0)	0.531555	7.29821	3,9 (4,8)
	isotig33205	335	CYP703A2	AT1G01280.1	gametogenesis	-	TAIR	8	0	0	0	0	13.2637	2.61605	7,9 (7,5)	0	6.04513	3,0 (4,3)
	F6Z56EY01AXIGK	287	CYP703A2	AT1G01280.1	gametogenesis	-	TAIR	1	0	0	0	0	0	0	0	1	0	0,5 (0,71)
	isotig18051	1856	CYP704B1	AT1G69500.1	gametogenesis	-	TAIR	205	0	0	14.7767	6.99808	6.38982	7.81177	7,1 (1,0)	7.95057	9.59355	8,8 (1,2)
	isotig25645	813	CYP94B3	AT3G48520.1	gametogenesis	-	TAIR	18	1.12333	2.10841	2.13505	1.45236	2.031	2.15591	2,1 (0,1)	0	0	0,0 (0,0)
	isotig06830	1569	CYT1	AT2G39770.2	embryo defective phenotype	-	GenBank	103	1.55219	2.18501	4.42522	4.51536	7.88385	8.42344	8,2 (0,4)	2.02164	4.52223	3,3 (1,8)
	isotig06831	1501	CYT1	AT2G39770.2	embryo defective phenotype	-	GenBank	52	0	1.142	0.693854	1.57331	2.28037	5.61532	3,9 (2,4)	3.216	8.07519	5,6 (3,4)
	isotig06832	1409	CYT1	AT2G39770.2	embryo defective phenotype	-	GenBank	53	0	1.21656	0.739159	1.67603	2.42927	5.98197	4,2 (2,5)	3.81758	8.60245	6,2 (3,4)
	isotig19450	1445	CYT1	AT2G39770.2	embryo defective phenotype	-	GenBank	53	0.421346	0.395418	1.68174	0.817139	1.97396	4.52632	3,3 (1,8)	6.68127	5.6162	6,1 (0,8)
	isotig31139	484	CYT1	AT2G39770.2	embryo defective phenotype	-	GenBank	8	0	2.36107	0.717269	0	1.17866	1.8107	1,5 (0,4)	0	6.22993	3,1 (4,4)
	isotig31698	456	CYT1	AT2G39770.2	embryo defective phenotype	-	GenBank	6	0	0	0	0	2.50208	7.98423	5,2 (3,9)	0	0	0,0 (0,0)
	isotig30022	538	DAA1	AT1G64110.3	gametogenesis	-	TAIR	11	2.8292	0	1.29055	0	3.06915	0	1,5 (2,2)	0	2.84393	1,4 (2,0)
	HHKO36P02JEGYU	204	DAA1	AT1G64110.3	gametogenesis	-	TAIR	1	1	0	0	0	0	0	0	0	0	0
	F6Z56EY03HG4ME	214	DAD1	AT2G44810.1	gametogenesis	-	TAIR	1	0	0	0	0	1	0	0,5 (0,71)	0	0	0
	isotig09054	1429	DAF1	AT3G62230.1	gametogenesis	-	TAIR	28	0	0	0.971752	1.23943	0.798423	1.32124	1,1 (0,4)	2.50884	4.61882	3,6 (1,5)
	isotig09055	1429	DAF1	AT3G62230.1	gametogenesis	-	TAIR	28	0	0	0.971752	1.23943	0.798423	1.32124	1,1 (0,4)	2.50884	4.61882	3,6 (1,5)
	isotig19050	1518	DAF1	AT3G62230.1	gametogenesis	-	TAIR	43	0	0	1.14347	2.52799	2.21517	2.88662	2,6 (0,5)	7.54001	1.3439	4,4 (4,4)
	isotig22158	1120	DAF1	AT3G62230.1	gametogenesis	-	TAIR	18	0	0	2.4797	0	1.98364	2.34744	2,2 (0,3)	1.97055	0.455367	1,2 (1,1)
	isotig27100	710	DAF1	AT3G62230.1	gametogenesis	-	TAIR	9	0	0	0.488955	2.07881	0	1.42489	0,7 (1,0)	1.55424	0	0,8 (1,1)
	isotig28453	623	DAF1	AT3G62230.1	gametogenesis	-	TAIR	16	0	0	4.45789	2.36911	0.915688	1.62388	1,3 (0,5)	0.885641	0	0,4 (0,6)
	isotig29511	563	DAF1	AT3G62230.1	gametogenesis	-	TAIR	6	0	0	0	0	1.01327	0	0,5 (0,7)	1.96005	3.59701	2,8 (1,2)
	isotig29726	551	DAF1	AT3G62230.1	gametogenesis	-	TAIR	9	0	0	1.2601	0	3.10603	3.18105	3,1 (0,1)	2.00274	0	1,0 (1,4)
	isotig33070	353	DAG2	AT2G46590.2	embryo defective phenotype	-	GenBank	6	3.44954	0	0	0.836237	0	2.86593	1,4 (2,0)	0	0	0,0 (0,0)
	isotig24464	912	DAN1	AT3G04620.1	gametogenesis	-	TAIR	128	0	0	18.6521	0	14.0568	18.4837	16,3 (3,1)	15.8762	24.4421	20,2 (6,1)
	isotig25933	793	DAU1	AT5G02390.1	gametogenesis	-	TAIR	10	0	0	0	0	0	1.27576	0,6 (0,9)	0	7.66123	3,8 (5,4)
	isotig25473	825	DAU2	AT5G39650.1	gametogenesis	-	TAIR	15	0	0	2.10399	0	0.691483	2.12455	1,4 (1,0)	5.01441	2.45469	3,7 (1,8)
	isotig24087	945	DAW1	AT4G35560.2	gametogenesis	-	TAIR	31	0.96642	1.20927	2.57154	2.49898	4.76568	2.92532	3,8 (1,3)	0.583867	0.539695	0,6 (0,0)
	HHKO36P01BBQKT	317	DAW1	AT4G35560.2	gametogenesis	-	TAIR	1	0	0	1	0	0	0	0	0	0	0
	isotig27644	673	DAZ2	AT4G35280.1	gametogenesis	-	TAIR	9	0	0	0.515837	0	0	1.3022	0,7 (0,9)	0.819843	4.54691	2,7 (2,6)
	isotig31165	483	DAZ2	AT4G35280.1	gametogenesis	-	TAIR	8	0	0	0.718754	0	0	0	0,0 (0,0)	4.5694	3.16777	3,9 (1,0)
	isotig31631	458	DAZ2	AT4G35280.1	gametogenesis	-	TAIR	6	0	0	0.757988	0	14.421	0	7,2 (10,2)	1.2047	0	0,6 (0,9)
	isotig10781	1741	DBR1	AT4G31770.1	embryogenesis	-	TAIR	42	1.74855	0	0.997008	1.01732	4.12135	1.08446	2,6 (2,1)	3.88116	2.9037	3,4 (0,7)
	isotig10782	1362	DBR1	AT4G31770.1	embryogenesis	-	TAIR	38	2.0116	0.419515	1.27444	1.08367	5.26819	1.38624	3,3 (2,7)	3.84758	2.59929	3,2 (0,9)
	isotig13223	1531	DCL1/SIN1	AT1G01040.2	sporophytic mutants with gametophytic defects	Bencivenga et al. (2011)	GenBank	51	2.38607	0.373207	2.26753	1.54248	1.86307	2.5548	2,2 (0,5)	2.7926	2.63574	2,7 (0,1)
	isotig13224	591	DCL1/SIN1	AT1G01040.2	sporophytic mutants with gametophytic defects	Bencivenga et al. (2011)	GenBank	29	2.06039	0.966801	3.52445	2.99687	2.8958	3.19467	3,0 (0,2)	4.4335	5.12727	4,8 (0,5)
	HHKO36P02IHTCP	221	DCL1/SIN1	AT1G01040.2	sporophytic mutants with gametophytic defects	Bencivenga et al. (2011)	GenBank	1	1	0	0	0	0	0	0	0	0	0
	F43FOUR01BSHZU	246	DCL1/SIN1	AT1G01040.2	sporophytic mutants with gametophytic defects	Bencivenga et al. (2011)	GenBank	1	0	0	0	0	0	0	0	1	0	0,5 (0,71)
	F43FOUR02ETC2Q	280	DDM1	AT5G66750.1	seed development and size regulation	Xiadong Sun et al. (2010)	-	1	0	0	0	0	0	0	0	0	1	0,5 (0,71)
	isotig19684	1406	dehydratase family	AT3G23940.1	gametogenesis	-	TAIR	163	7.7946	4.87664	5.18515	7.55825	9.9294	5.46764	7,7 (3,2)	12.3588	7.19109	9,8 (3,7)
	isotig18066	1849	DEK1	AT1G55350.5	embryo defective phenotype	-	GenBank	101	3.62212	1.5451	3.56734	3.03334	2.15972	3.06336	2,6 (0,6)	6.26518	2.75024	4,5 (2,5)
	F6Z56EY04I16H3	296	DEK1	AT1G55350.5	embryo defective phenotype	-	GenBank	1	0	0	0	0	0	1	0,5 (0,71)	0	0	0
	F6Z56EY04ISTX9	466	DEK1	AT1G55350.5	embryo defective phenotype	-	GenBank	1	0	0	0	0	0	1	0,5 (0,71)	0	0	0
	F6Z56EY02DNARK	428	DEK1	AT1G55350.5	embryo defective phenotype	-	GenBank	1	0	0	0	0	0	0	0	0	1	0,5 (0,71)
	isotig23549	991	deltaVPE	AT3G20210.2	female gametogensis, fertilization, seed develpment	Johnston et al. (2007)	-	21	0	0	2.10187	0	2.24185	2.92606	2,6 (0,5)	4.73123	3.0728	3,9 (1,2)
	isotig31449	470	deltaVPE	AT3G20210.2	female gametogensis, fertilization, seed develpment	Johnston et al. (2007)	-	6	1.94312	0	0	0	0	0	0,0 (0,0)	3.52184	0	1,8 (2,5)
	isotig18797	1578	DEX1	AT3G09090.1	gametogenesis	-	TAIR	95	3.4725	1.81045	2.85999	5.23787	5.99314	4.78594	5,4 (0,9)	1.39862	3.54575	2,5 (1,5)
	F6Z56EY02D5J16	335	DEX1	AT3G09090.1	gametogenesis	-	TAIR	1	0	0	0	0	0	0	0	0	1	0,5 (0,71)
	HHKO36P01CIPSY	288	DEX1	AT3G09090.3	gametogenesis	-	TAIR	1	0	0	0	1	0	0	0	0	0	0
	isotig02375	2225	DHS	AT5G05920.1	gametogenesis	-	TAIR	98	1.23137	1.284	1.09218	1.59204	4.73613	7.90933	6,3 (2,2)	4.33907	7.27462	5,8 (2,1)
	isotig02376	2225	DHS	AT5G05920.1	gametogenesis	-	TAIR	98	1.23137	1.284	1.09218	1.59204	4.73613	7.90933	6,3 (2,2)	4.33907	7.27462	5,8 (2,1)
	isotig10063	2292	DL1C	AT1G14830.1	gametogenesis	-	TAIR	385	5.84406	4.73657	8.78498	14.8111	14.501	7.85521	11,2 (4,7)	7.82209	18.9868	13,4 (7,9)
	isotig10064	2279	DL1C	AT1G14830.1	gametogenesis	-	TAIR	125	1.7365	2.75787	2.43727	3.49722	3.2277	4.08292	3,7 (0,6)	4.17546	6.2464	5,2 (1,5)
	isotig06845	1497	DMC1	AT3G22880.1	plant meiotic genes	Mercier and Grelon (2008)	TAIR	63	1.83019	0	3.01474	4.14096	0.762156	3.10787	1,9 (1,7)	5.15834	3.03629	4,1 (1,5)
	isotig06846	1470	DMC1	AT3G22880.1	plant meiotic genes	Mercier and Grelon (2008)	TAIR	50	1.03545	0	2.59778	3.41378	0.776154	2.56878	1,7 (1,3)	4.22132	2.74511	3,5 (1,0)
	isotig06847	1408	DMC1	AT3G22880.1	plant meiotic genes	Mercier and Grelon (2008)	TAIR	60	1.51346	0	2.95874	4.40272	0.810332	3.30432	2,1 (1,8)	5.4844	3.22821	4,4 (1,6)
	isotig09834	783	DME	AT5G04560.2	imprinted genes and imprinting related	Drews et al. (1998); Koltunow et al. (2011)	-	20	0.777579	0	5.32043	0.377001	0	0	0,0 (0,0)	5.81108	1.935	3,9 (2,7)
	isotig09835	659	DME	AT5G04560.2	imprinted genes and imprinting related	Drews et al. (1998); Koltunow et al. (2011)	-	20	0.923892	0	6.32155	0.447939	0	0	0,0 (0,0)	6.90451	2.2991	4,6 (3,3)
	isotig24584	885	DME	AT5G04560.1	imprinted genes and imprinting related	Drews et al. (1998); Koltunow et al. (2011)	-	15	1.37592	0.645627	0.392269	2.0013	0	2.13339	1,1 (1,5)	0.623452	0	0,3 (0,4)
	HHKO36P02GS9BV	124	DME	AT5G04560.2	imprinted genes and imprinting related	Drews et al. (1998); Koltunow et al. (2011)	-	1	0	0	1	0	0	0	0	0	0	0
	isotig04423	1256	DRL1	AT4G35420.1	gametogenesis	-	TAIR	173	0.969498	0	12.438	11.2812	7.12334	14.2268	10,7 (5,0)	13.0685	10.8685	12,0 (1,6)
	isotig04424	1247	DRL1	AT4G35420.1	gametogenesis	-	TAIR	161	0.976495	0	9.74382	8.99541	9.41384	16.0605	12,7 (4,7)	14.4902	10.947	12,7 (2,5)
	isotig04425	1247	DRL1	AT4G35420.1	gametogenesis	-	TAIR	160	0.976495	0	10.579	10.179	7.17475	13.6267	10,4 (4,6)	13.1628	10.947	12,1 (1,6)
	isotig04426	1154	DRL1	AT4G35420.1	gametogenesis	-	TAIR	151	1.05519	0	10.5291	9.72035	7.75296	14.7248	11,2 (4,9)	13.7455	11.8292	12,8 (1,4)
	isotig22821	1057	DTX35	AT4G25640.2	gametogenesis	-	TAIR	27	0.576012	1.6217	0	1.67564	3.721	1.78624	2,8 (1,4)	1.566	4.30021	2,9 (1,9)
	isotig23014	1041	DTX35	AT4G25640.2	gametogenesis	-	TAIR	64	0.877298	4.39101	1.00046	3.40279	7.00837	7.83669	7,4 (0,6)	4.6371	8.27136	6,5 (2,6)
	isotig23957	955	DTX35	AT4G25640.2	gametogenesis	-	TAIR	29	0	0.598303	0.363517	2.16371	1.19471	5.15505	3,2 (2,8)	8.231	2.13617	5,2 (4,3)
	isotig30687	506	DUO1	AT3G60460.1	gametogenesis	-	TAIR	6	0	0	0	0	1.12742	3.99871	2,6 (2,0)	1.09042	2.01586	1,6 (0,7)
	F43FOUR02DZTG9	432	EDA10	AT1G01960.1	gametogenesis	-	TAIR	1	0	0	0	0	0	0	0	0	1	0,5 (0,71)
	F6Z56EY02EGXAX	364	EDA10	AT1G01960.1	gametogenesis	-	TAIR	1	0	0	0	0	0	0	0	0	1	0,5 (0,71)
	isotig22444	1096	EDA14	AT3G60360.1	gametogenesis	-	TAIR	116	4.44412	3.12799	4.75125	4.04003	8.6288	7.81376	8,2 (0,6)	16.3579	14.3302	15,3 (1,4)
	isotig21483	1192	EDA16	AT1G61140.3	gametogenesis	-	TAIR	53	1.53233	0.958691	0.58248	0.990576	9.84821	4.01659	6,9 (4,1)	5.6687	7.65143	6,7 (1,4)
	HHKO36P02GYIVD	106	EDA16	AT1G61140.3	gametogenesis	-	TAIR	1	1	0	0	0	0	0	0	0	0	0
	HHKO36P02HWRPG	106	EDA16	AT1G61140.3	gametogenesis	-	TAIR	1	1	0	0	0	0	0	0	0	0	0
	isotig32637	393	EDA18	AT2G34920.1	gametogenesis	-	TAIR	6	0	0	0	0	18.2577	0	9,1 (12,9)	0	1.29774	0,6 (0,9)
	HHKO36P02I546K	125	EDA23	AT5G44700.1	female gametogensis, fertilization, seed develpment	Johnston et al. (2007)	-	1	0	0	0	1	0	0	0	0	0	0
	isotig14975	1113	EDA3	AT2G34860.2	gametogenesis	-	TAIR	82	0.820545	3.08021	0.311912	3.7131	8.55111	15.8116	12,2 (5,1)	2.97442	12.3052	7,6 (6,6)
	isotig10411	1748	EDA30	AT3G03810.1	gametogenesis	-	TAIR	52	1.39324	0.653752	2.38324	1.35099	0.979073	1.65888	1,3 (0,5)	4.26054	2.03384	3,1 (1,6)
	isotig10412	1732	EDA30	AT3G03810.1	gametogenesis	-	TAIR	68	1.05458	0.329896	2.40525	2.72694	6.15377	1.0901	3,6 (3,6)	3.42421	3.50771	3,5 (0,1)
	isotig05021	1471	EDA35	AT4G05440.1	gametogenesis	-	TAIR	61	2.06949	0.776859	1.88801	2.20742	1.93907	3.85055	2,9 (1,4)	2.9065	5.51693	4,2 (1,8)
	isotig05022	1401	EDA35	AT4G05440.1	gametogenesis	-	TAIR	60	2.17289	0.815674	1.98235	2.31771	1.62876	4.04294	2,8 (1,7)	3.05172	5.79258	4,4 (1,9)
	isotig05023	1026	EDA35	AT4G05440.1	gametogenesis	-	TAIR	46	1.78025	1.1138	2.70689	2.5894	0.556017	3.68041	2,1 (2,2)	4.16712	5.93595	5,1 (1,3)
	isotig32723	384	EDA35	AT4G05440.1	gametogenesis	-	TAIR	7	0	1.48797	2.71217	0.768728	0	2.63457	1,3 (1,9)	0	1.32816	0,7 (0,9)
	isotig29336	573	EDA4	AT2G48140.1	gametogenesis	-	TAIR	6	0	0	0	0	2.98677	4.58837	3,8 (1,1)	0	0	0,0 (0,0)
	HHKO36P02H8ZMM	155	EDA7	AT3G56990.1	gametogenesis	-	TAIR	1	1	0	0	0	0	0	0	0	0	0
	F43FOUR01AK08U	138	EDA7	AT3G56990.1	gametogenesis	-	TAIR	1	0	0	0	0	0	0	0	1	0	0,5 (0,71)
	HHKO36P01CSYBS	270	EDA7	AT3G56990.1	gametogenesis	-	TAIR	1	0	0	1	0	0	0	0	0	0	0
	HHKO36P02J01Q7	219	EDA7	AT3G56990.1	gametogenesis	-	TAIR	1	0	0	1	0	0	0	0	0	0	0
	HHKO36P01ANLM5	284	EDA7	AT3G56990.1	gametogenesis	-	TAIR	1	0	0	0	1	0	0	0	0	0	0
	isotig03634	1511	EDA9	AT4G34200.1	gametogenesis	-	TAIR	129	4.43236	3.78147	5.9736	5.47013	9.15969	2.31999	5,7 (4,8)	4.65535	8.03163	6,3 (2,4)
	isotig03635	1351	EDA9	AT4G34200.1	gametogenesis	-	TAIR	95	2.9293	2.53759	1.79875	8.73994	5.35566	3.34359	4,3 (1,4)	2.75626	6.72883	4,7 (2,8)
	isotig03636	1363	EDA9	AT4G34200.1	gametogenesis	-	TAIR	83	2.23347	1.25762	3.56582	6.28067	4.09706	2.67117	3,4 (1,0)	2.732	6.66958	4,7 (2,8)
	isotig03637	987	EDA9	AT4G34200.1	gametogenesis	-	TAIR	51	1.85059	1.73672	3.51731	3.88804	1.15597	1.77584	1,5 (0,4)	3.91315	6.14025	5,0 (1,6)
	F6Z56EY03GCXN5	510	EDA9	AT4G34200.1	gametogenesis	-	TAIR	1	0	0	0	0	1	0	0,5 (0,71)	0	0	0
	isotig17599	300	EDE1	AT2G44190.1	embryo defective phenotype	-	GenBank	6	2.02948	0	0	2.95192	0	3.37225	1,7 (2,4)	0	0	0,0 (0,0)
	isotig17600	294	EDE1	AT2G44190.1	embryo defective phenotype	-	GenBank	6	2.0709	0	0	3.01216	0	3.44107	1,7 (2,4)	0	0	0,0 (0,0)
	isotig29842	547	EDE1	AT2G44190.1	embryo defective phenotype	-	GenBank	14	1.11306	1.04457	0	2.15862	3.12874	1.8495	2,5 (0,9)	0	4.60732	2,3 (3,3)
	isotig12167	1239	EFS	AT1G77300.1	gametogenesis	-	TAIR	46	2.2113	0.922324	2.52173	1.906	3.17441	2.34038	2,8 (0,6)	2.67194	2.04611	2,4 (0,4)
	isotig12168	1206	EFS	AT1G77300.1	gametogenesis	-	TAIR	59	3.53392	1.42134	3.16645	1.95815	6.57248	1.56555	4,1 (3,5)	3.43026	3.34603	3,4 (0,1)
	HHKO36P01AN92T	139	EFS	AT1G77300.1	gametogenesis	-	TAIR	1	0	1	0	0	0	0	0	0	0	0
	HHKO36P02JQSY7	164	EFS	AT1G77300.1	gametogenesis	-	TAIR	1	0	0	0	1	0	0	0	0	0	0
	isotig05973	1276	EIF2	AT2G39990.1	embryogenesis	-	TAIR	89	2.62433	3.13453	3.26481	2.7761	6.16472	6.81754	6,5 (0,5)	5.83654	8.74651	7,3 (2,1)
	isotig05974	1198	EIF2	AT2G39990.1	embryogenesis	-	TAIR	75	2.03287	3.33861	3.1876	2.21763	6.5661	5.68542	6,1 (0,6)	4.83485	8.05128	6,4 (2,3)
	isotig05975	1001	EIF2	AT2G39990.1	embryogenesis	-	TAIR	83	3.3453	3.42485	4.16174	3.53876	7.28843	8.69049	8,0 (1,0)	6.88878	9.62089	8,3 (1,9)
	isotig05976	923	EIF2	AT2G39990.1	embryogenesis	-	TAIR	71	2.63855	3.71428	4.13731	2.87836	7.90435	7.37934	7,6 (0,4)	6.87314	8.79242	7,8 (1,4)
	isotig12915	1132	EIF2	AT2G39990.1	embryogenesis	-	TAIR	89	3.76494	1.51426	2.76009	4.69386	8.85834	5.12319	7,0 (2,6)	7.18658	13.4239	10,3 (4,4)
	isotig12916	1088	EIF2	AT2G39990.1	embryogenesis	-	TAIR	61	1.399	0.525165	1.27632	3.79842	7.1746	6.94137	7,1 (0,2)	7.09745	9.29289	8,2 (1,6)
	F6Z56EY01BOH5Y	496	EIF2	AT2G39990.1	embryogenesis	-	TAIR	1	0	0	0	0	0	0	0	1	0	0,5 (0,71)
	F6Z56EY01BN975	491	EIF2	AT2G39990.1	embryogenesis	-	TAIR	1	0	0	0	0	0	0	0	1	0	0,5 (0,71)
	isotig12559	1172	EIF2 BETA	AT5G20920.3	embryo defective phenotype	-	GenBank	174	4.93517	17.0634	10.0711	7.5561	9.14553	6.32843	7,7 (2,0)	8.47405	8.63959	8,6 (0,1)
	isotig12560	1165	EIF2 BETA	AT5G20920.3	embryo defective phenotype	-	GenBank	159	4.44221	13.7327	9.23769	7.09473	8.7108	6.36645	7,5 (1,7)	8.52496	8.6915	8,6 (0,1)
	isotig14501	921	EIF2 BETA	AT5G20920.3	embryo defective phenotype	-	GenBank	49	1.98321	2.48156	7.16179	1.92307	4.88987	7.10156	6,0 (1,6)	0.599082	0	0,3 (0,4)
	isotig14502	813	EIF2 BETA	AT5G20920.3	embryo defective phenotype	-	GenBank	44	2.24666	2.10841	6.40514	1.81545	5.53944	9.1229	7,3 (2,5)	0.678665	0	0,3 (0,5)
	isotig17123	482	EIF2 BETA	AT5G20920.3	embryo defective phenotype	-	GenBank	14	0	1.18543	2.16074	0	0	0	0,0 (0,0)	16.0208	3.17435	9,6 (9,1)
	isotig17124	467	EIF2 BETA	AT5G20920.3	embryo defective phenotype	-	GenBank	14	0	1.22351	2.23014	0	0	0	0,0 (0,0)	16.5354	3.27631	9,9 (9,4)
	F6Z56EY02DDZCW	367	EIF2 BETA	AT5G20920.3	embryo defective phenotype	-	GenBank	1	0	0	0	0	0	0	0	0	1	0,5 (0,71)
	isotig22255	1110	EMB1006	AT5G50280.1	embryo defective phenotype	-	GenBank	34	2.19403	1.02951	0.625511	1.59563	3.48908	3.94765	3,7 (0,3)	4.59624	2.2839	3,4 (1,6)
	isotig32144	429	EMB1006	AT5G50280.1	embryo defective phenotype	-	GenBank	6	0.709609	0	2.42768	1.37618	0	0	0,0 (0,0)	0	0	0,0 (0,0)
	isotig17597	338	EMB1011	AT1G55540.2	female gametogensis, fertilization, seed develpment	Johnston et al. (2007)	GenBank	4	0	0	0	0.873348	0	0	0,0 (0,0)	1.63241	5.94731	3,8 (3,1)
	isotig06680	2140	emb1027	AT4G26300.1	embryo defective phenotype	-	GenBank	121	2.70282	1.869	2.10891	3.31056	0.533153	5.48327	3,0 (3,5)	12.6948	3.79922	8,2 (6,3)
	isotig06681	1473	emb1027	AT4G26300.1	embryo defective phenotype	-	GenBank	85	3.30669	2.71531	1.88545	3.60723	0.774574	6.68442	3,7 (4,2)	5.99326	3.10603	4,5 (2,0)
	isotig06682	1370	emb1027	AT4G26300.1	embryo defective phenotype	-	GenBank	50	2.44427	2.08533	0.5068	1.07734	3.65972	2.65752	3,2 (0,7)	4.43015	3.69002	4,1 (0,5)
	isotig27571	678	emb1027	AT4G26300.1	embryo defective phenotype	-	GenBank	19	1.347	0.842743	1.02407	1.30616	4.8708	2.58519	3,7 (1,6)	0	4.51338	2,3 (3,2)
	isotig24745	887	EMB1030	AT5G22800.1	embryo defective phenotype	-	GenBank	16	0.343204	1.28834	0.78277	0.998393	0	1.97605	1,0 (1,4)	4.66391	1.14997	2,9 (2,5)
	F43FOUR02DQF57	429	EMB1030	AT5G22800.1	embryo defective phenotype	-	GenBank	1	0	0	0	0	0	0	0	0	1	0,5 (0,71)
	HHKO36P01A5XP2	202	EMB1030	AT5G22800.1	embryo defective phenotype	-	GenBank	1	0	0	0	1	0	0	0	0	0	0
	HHKO36P01DDUUP	472	EMB1030	AT5G22800.1	embryo defective phenotype	-	GenBank	1	0	0	0	1	0	0	0	0	0	0
	isotig11715	1324	emb1075	AT1G43710.1	embryo defective phenotype	-	GenBank	116	1.83941	3.02089	4.45747	3.56727	16.1002	5.04217	10,6 (7,8)	13.6437	9.92514	11,8 (2,6)
	isotig11716	1313	emb1075	AT1G43710.1	embryo defective phenotype	-	GenBank	102	3.24594	2.61103	6.87442	3.14751	5.64825	5.64883	5,6 (0,0)	3.99117	7.7118	5,9 (2,6)
	isotig31534	469	EMB1080	AT3G48930.1	embryo defective phenotype	-	GenBank	13	0	0	0.74021	0	0	0	0,0 (0,0)	28.224	2.17489	15,2 (18,4)
	isotig08130	750	emb1129	AT1G49400.1	embryo defective phenotype	-	GenBank	32	0.405896	0.761839	1.38863	5.11665	5.92446	7.01102	6,5 (0,8)	2.02225	2.70016	2,4 (0,5)
	isotig08131	542	emb1129	AT1G49400.1	embryo defective phenotype	-	GenBank	27	0.561665	1.05421	0.640514	5.99097	7.14552	9.7016	8,4 (1,8)	2.79832	3.73638	3,3 (0,7)
	isotig08132	545	emb1129	AT1G49400.1	embryo defective phenotype	-	GenBank	13	0.558573	0	1.27398	1.62491	4.07647	6.43213	5,3 (1,7)	2.78292	0	1,4 (2,0)
	isotig20702	1276	EMB1135	AT1G79350.1	embryo defective phenotype	-	GenBank	67	4.53293	2.23895	2.44861	2.54476	3.03517	3.85821	3,4 (0,6)	2.91827	5.16095	4,0 (1,6)
	HHKO36P02G139A	159	EMB1135	AT1G79350.1	embryo defective phenotype	-	GenBank	1	1	0	0	0	0	0	0	0	0	0
	isotig09542	1033	emb1138	AT5G26742.3	embryo defective phenotype	-	GenBank	85	5.00985	2.76563	1.68034	5.71523	5.4059	9.26966	7,3 (2,7)	7.20951	7.8417	7,5 (0,4)
	isotig09543	1010	emb1138	AT5G26742.3	embryo defective phenotype	-	GenBank	85	5.12394	2.82861	1.71861	5.84538	5.529	9.48075	7,5 (2,8)	7.37368	8.02027	7,7 (0,5)
	HHKO36P01EG79E	267	emb1138	AT5G26742.3	embryo defective phenotype	-	GenBank	1	1	0	0	0	0	0	0	0	0	0
	HHKO36P02JTFPJ	280	emb1138	AT5G26742.3	embryo defective phenotype	-	GenBank	1	1	0	0	0	0	0	0	0	0	0
	F43FOUR03FZSRN	418	emb1138	AT5G26742.3	embryo defective phenotype	-	GenBank	1	0	0	0	0	1	0	0,5 (0,71)	0	0	0
	isotig18101	1827	EMB1144	AT1G48850.1	embryo defective phenotype	-	GenBank	164	2.66599	1.56371	3.99033	4.36244	6.11308	5.16708	5,6 (0,7)	12.6826	14.1306	13,4 (1,0)
	HHKO36P01CP4TM	195	EMB1144	AT1G48850.1	embryo defective phenotype	-	GenBank	1	1	0	0	0	0	0	0	0	0	0
	HHKO36P02HSHFC	211	EMB1144	AT1G48850.3	embryo defective phenotype	-	GenBank	1	0	0	0	1	0	0	0	0	0	0
	isotig12796	643	emb1187	AT2G26830.1	embryo defective phenotype	-	GenBank	12	0.473441	0	0	0.459085	0	1.57337	0,8 (1,1)	5.79115	3.1727	4,5 (1,9)
	isotig12795	1609	emb1187	AT2G26830.1	embryo defective phenotype	-	GenBank	57	1.1352	1.77557	2.1576	1.65117	3.82521	3.60438	3,7 (0,2)	1.71459	3.77586	2,7 (1,5)
	isotig19289	1472	emb1187	AT2G26830.1	embryo defective phenotype	-	GenBank	89	3.10213	0.388165	4.95267	2.40645	9.09665	2.56529	5,8 (4,6)	1.49933	9.26356	5,4 (5,5)
	F6Z56EY02ETI4A	557	emb1211	AT5G22640.2	embryo defective phenotype	-	GenBank	1	0	0	0	0	0	0	0	0	1	0,5 (0,71)
	isotig18724	1597	emb1220	AT1G60170.1	embryo defective phenotype	-	GenBank	110	2.28746	3.93561	4.34763	2.2181	3.57216	7.8117	5,7 (3,0)	4.05916	9.19589	6,6 (3,6)
	isotig12565	1235	EMB1241	AT5G17710.2	embryo defective phenotype	-	GenBank	45	1.23248	1.38797	1.6866	1.43413	3.64661	5.29598	4,5 (1,2)	4.24324	3.68042	4,0 (0,4)
	isotig12566	1096	EMB1241	AT5G17710.2	embryo defective phenotype	-	GenBank	45	1.38879	1.564	1.9005	1.61601	4.10909	5.96764	5,0 (1,3)	4.78139	4.14719	4,5 (0,4)
	isotig21944	1142	EMB1241	AT5G17710.2	embryo defective phenotype	-	GenBank	144	1.86599	2.50166	1.82395	1.29243	54.2915	3.30657	28,8 (36,1)	6.88319	2.6665	4,8 (3,0)
	F43FOUR02DM2W1	305	EMB1270	AT3G18110.1	female gametogensis, fertilization, seed develpment	Johnston et al. (2007)	GenBank	1	0	0	0	0	0	0	0	0	1	0,5 (0,71)
	F43FOUR02C2X7S	247	EMB1270	AT3G18110.1	female gametogensis, fertilization, seed develpment	Johnston et al. (2007)	GenBank	1	0	0	0	0	0	0	0	0	1	0,5 (0,71)
	F6Z56EY02EKTRE	277	EMB1270	AT3G18110.1	female gametogensis, fertilization, seed develpment	Johnston et al. (2007)	GenBank	1	0	0	0	0	0	0	0	0	1	0,5 (0,71)
	isotig24211	933	emb1345	AT2G26060.1	embryo defective phenotype	-	GenBank	33	2.61027	1.83723	0.744176	3.48029	0	7.01022	3,5 (5,0)	0.591377	0.546636	0,6 (0,0)
	isotig24281	927	emb1345	AT2G26060.1	embryo defective phenotype	-	GenBank	33	2.95556	1.84912	1.49799	1.27375	0.615397	2.03673	1,3 (1,0)	4.01695	3.28494	3,7 (0,5)
	isotig20018	1358	emb1379	AT5G21140.1	embryo defective phenotype	-	GenBank	68	2.91421	0	2.30075	3.9127	3.31632	1.29069	2,3 (1,4)	5.48411	4.12018	4,8 (1,0)
	F6Z56EY01BTXF7	304	EMB1381	AT2G31340.1	female gametogensis, fertilization, seed develpment	Johnston et al. (2007)	GenBank	1	0	0	0	0	0	0	0	1	0	0,5 (0,71)
	HHKO36P01CMQHS	136	EMB1381	AT2G31340.1	female gametogensis, fertilization, seed develpment	Johnston et al. (2007)	GenBank	1	0	0	0	1	0	0	0	0	0	0
	isotig17295	449	EMB140	AT4G24270.2	embryo defective phenotype	-	GenBank	12	2.034	0	1.54636	3.94465	0	0	0,0 (0,0)	0	1.13588	0,6 (0,8)
	isotig17296	420	EMB140	AT4G24270.2	embryo defective phenotype	-	GenBank	12	2.17445	0	1.65313	4.21702	0	0	0,0 (0,0)	0	1.21431	0,6 (0,9)
	isotig18365	1707	EMB140	AT4G24270.1	embryo defective phenotype	-	GenBank	51	1.60504	0.334727	1.01687	2.76688	0.668393	2.96331	1,8 (1,6)	1.29292	3.26905	2,3 (1,4)
	F6Z56EY03G43TB	443	EMB140	AT4G24270.2	embryo defective phenotype	-	GenBank	1	0	0	0	0	1	0	0,5 (0,71)	0	0	0
	isotig08760	2297	emb1417	AT4G21190.1	embryo defective phenotype	-	GenBank	129	2.51808	4.22876	0.906813	2.1847	8.09088	5.31332	6,7 (2,0)	5.58398	4.40168	5,0 (0,8)
	isotig08761	2298	emb1417	AT4G21190.1	embryo defective phenotype	-	GenBank	124	2.51698	4.22692	0.906419	2.18375	7.09436	4.87077	6,0 (1,6)	5.58155	4.39977	5,0 (0,8)
	isotig28259	635	emb1427	AT1G80260.1	embryo defective phenotype	-	GenBank	13	0.479405	0.89981	0.546706	2.32434	0	1.59319	0,8 (1,1)	1.73781	2.386	2,1 (0,5)
	HHKO36P01AZRD2	236	emb1441	AT5G49930.1	embryo defective phenotype	-	GenBank	1	1	0	0	0	0	0	0	0	0	0
	F43FOUR02C7CCX	511	emb1441	AT5G49930.1	embryo defective phenotype	-	GenBank	1	0	0	0	0	0	0	0	0	1	0,5 (0,71)
	F43FOUR02DJGDS	512	emb1441	AT5G49930.1	embryo defective phenotype	-	GenBank	1	0	0	0	0	0	0	0	0	1	0,5 (0,71)
	isotig23209	1022	EMB1444	AT1G06150.2	embryo defective phenotype	-	GenBank	39	2.68082	1.67724	1.01906	4.33256	4.90589	1.84741	3,4 (2,2)	1.48404	0.499033	1,0 (0,7)
	isotig17177	516	EMB1467	AT5G37510.2	embryo defective phenotype	-	GenBank	5	0	0	0	0	0	5.88183	2,9 (4,2)	0	1.97679	1,0 (1,4)
	isotig18176	1778	EMB1467	AT5G37510.2	embryo defective phenotype	-	GenBank	218	4.2804	4.82041	7.41958	8.46725	5.67371	7.50937	6,6 (1,3)	10.9364	16.2075	13,6 (3,7)
	isotig22017	1133	emb1473	AT1G78630.1	embryo defective phenotype	-	GenBank	73	2.68687	4.03445	0.306406	3.9081	5.43228	9.99851	7,7 (3,2)	3.28659	8.06304	5,7 (3,4)
	isotig03868	376	emb1507	AT1G20960.2	embryo defective phenotype	-	GenBank	14	0	0	0	0.785084	7.42592	2.69062	5,1 (3,3)	1.46743	16.1182	8,8 (10,4)
	isotig03867	757	emb1507	AT1G20960.2	embryo defective phenotype	-	GenBank	10	0	0	0	0	8.05092	0	4,0 (5,7)	1.45774	3.3292	2,4 (1,3)
	isotig14739	871	emb1507	AT1G20960.2	embryo defective phenotype	-	GenBank	17	0.349509	0	1.5943	1.35564	0.654964	3.48453	2,1 (2,0)	0	2.34219	1,2 (1,7)
	isotig14740	791	emb1507	AT1G20960.2	embryo defective phenotype	-	GenBank	17	0.384858	0	1.75554	1.49275	0.721205	3.83695	2,3 (2,2)	0	2.57907	1,3 (1,8)
	isotig25167	854	emb1507	AT1G20960.2	embryo defective phenotype	-	GenBank	61	2.49527	0.669063	1.62603	2.4196	6.53899	12.0804	9,3 (3,9)	8.39907	7.74616	8,1 (0,5)
	HHKO36P02JR4KP	340	emb1507	AT1G20960.2	embryo defective phenotype	-	GenBank	1	1	0	0	0	0	0	0	0	0	0
	F6Z56EY03GVPMN	148	emb1507	AT1G20960.2	embryo defective phenotype	-	GenBank	1	0	0	0	0	1	0	0,5 (0,71)	0	0	0
	HHKO36P01ADONE	83	emb1507	AT1G20960.2	embryo defective phenotype	-	GenBank	1	0	0	1	0	0	0	0	0	0	0
	HHKO36P01EQZPH	476	emb1507	AT1G20960.2	embryo defective phenotype	-	GenBank	1	0	0	0	1	0	0	0	0	0	0
	HHKO36P02JEULH	346	emb1513	AT2G37920.1	embryo defective phenotype	-	GenBank	1	1	0	0	0	0	0	0	0	0	0
	F43FOUR03FU91F	430	emb1513	AT2G37920.1	embryo defective phenotype	-	GenBank	1	0	0	0	0	1	0	0,5 (0,71)	0	0	0
	isotig22272	1090	emb1579	AT2G03150.1	embryo defective phenotype	-	GenBank	144	8.93717	8.91142	9.55482	6.22881	8.20818	6.55626	7,4 (1,2)	14.6751	6.02793	10,4 (6,1)
	isotig08794	2070	EMB1586	AT1G12770.1	embryo defective phenotype	-	GenBank	77	2.35302	1.38014	0.670837	3.27991	2.97332	4.33323	3,7 (1,0)	1.2658	3.65968	2,5 (1,7)
	isotig08795	2046	EMB1586	AT1G12770.1	embryo defective phenotype	-	GenBank	77	2.38062	1.39633	0.678706	3.31838	3.0082	4.38405	3,7 (1,0)	1.28065	3.70261	2,5 (1,7)
	isotig09504	1044	emb1624	AT3G55620.1	embryo defective phenotype	-	GenBank	157	9.33095	3.83109	9.31076	6.22051	10.7556	11.9495	11,4 (0,8)	14.0016	16.0067	15,0 (1,4)
	isotig09505	1044	emb1624	AT3G55620.1	embryo defective phenotype	-	GenBank	133	7.5814	3.83109	5.98549	5.65501	10.7556	10.0114	10,4 (0,5)	10.0391	16.0067	13,0 (4,2)
	isotig14831	821	emb1644	AT5G27720.1	embryo defective phenotype	-	GenBank	54	5.19112	5.56765	2.11424	1.79776	0.694852	7.06389	3,9 (4,5)	2.68821	8.64236	5,7 (4,2)
	isotig14832	816	emb1644	AT5G27720.1	embryo defective phenotype	-	GenBank	46	2.98453	5.60176	1.70176	1.44702	4.74617	7.10718	5,9 (1,7)	2.02851	8.0703	5,0 (4,3)
	isotig21921	1141	EMB1674	AT1G58210.1	embryo defective phenotype	-	GenBank	42	2.40123	0.500771	0.608516	1.03485	2.94708	1.65474	2,3 (0,9)	5.92208	6.24473	6,1 (0,2)
	isotig22857	1056	EMB1674	AT1G58210.1	embryo defective phenotype	-	GenBank	17	0	0	0.328748	0	8.95565	0.958025	5,0 (5,7)	0	4.30428	2,2 (3,0)
	F6Z56EY04JVGRL	462	EMB1674	AT1G58210.1	embryo defective phenotype	-	GenBank	1	0	0	0	0	0	1	0,5 (0,71)	0	0	0
	isotig09488	1105	EMB1687	AT1G04635.1	embryo defective phenotype	-	GenBank	33	1.65297	0	0.31417	0.801425	0.516266	3.96551	2,2 (2,4)	7.36218	6.42116	6,9 (0,7)
	isotig09489	1002	EMB1687	AT1G04635.1	embryo defective phenotype	-	GenBank	33	1.82289	0	0.346465	0.883807	0.569335	4.37314	2,5 (2,7)	8.11897	7.08122	7,6 (0,7)
	isotig27653	671	emb1688	AT1G67440.1	embryo defective phenotype	-	GenBank	22	0.453685	0	0.517375	3.51942	6.80147	1.30608	4,1 (3,9)	0	3.75589	1,9 (2,7)
	isotig10395	2225	EMB1691	AT4G09980.1	embryo defective phenotype	-	GenBank	173	1.50501	2.8248	3.90066	5.70483	8.81135	6.33382	7,6 (1,8)	8.73929	7.49042	8,1 (0,9)
	isotig10396	1283	EMB1691	AT4G09980.1	embryo defective phenotype	-	GenBank	65	0.237274	0.445347	1.89408	2.76095	12.6129	8.51319	10,6 (2,9)	7.63092	2.77097	5,2 (3,4)
	F6Z56EY02C54P0	297	EMB1691	AT4G09980.1	embryo defective phenotype	-	GenBank	1	0	0	0	0	0	0	0	0	1	0,5 (0,71)
	isotig27841	656	emb1692	AT5G62990.1	embryo defective phenotype	-	GenBank	6	0	0	0.529205	0	0.869624	4.21407	2,5 (2,4)	0	1.53216	0,8 (1,1)
	isotig10473	1848	emb1745	AT1G13120.1	embryo defective phenotype	-	GenBank	85	3.78881	1.54594	2.81784	2.2363	1.8196	3.13823	2,5 (0,9)	3.50784	2.47574	3,0 (0,7)
	isotig10474	1562	emb1745	AT1G13120.1	embryo defective phenotype	-	GenBank	86	4.48253	1.829	3.55604	2.83475	1.09566	3.71284	2,4 (1,9)	4.15012	2.92905	3,5 (0,9)
	isotig24415	915	EMB175	AT5G03800.1	female gametogensis, fertilization, seed develpment	Johnston et al. (2007)	GenBank	17	1.66351	0.624459	0.758816	0.322614	0	2.21131	1,1 (1,6)	0.60301	3.8691	2,2 (2,3)
	isotig12707	1275	emb1796	AT3G49240.1	embryo defective phenotype	-	GenBank	73	4.77525	0.896282	2.72281	2.77827	3.48498	8.46049	6,0 (3,5)	6.05649	3.56496	4,8 (1,8)
	isotig12708	1005	emb1796	AT3G49240.1	embryo defective phenotype	-	GenBank	72	6.05816	0.568537	3.10888	3.52468	4.42124	10.7335	7,6 (4,5)	8.23262	4.52271	6,4 (2,6)
	isotig20880	1258	emb1796	AT3G49240.1	embryo defective phenotype	-	GenBank	94	5.56575	4.99616	5.24325	5.16233	3.53207	4.28741	3,9 (0,5)	2.84987	2.82604	2,8 (0,0)
	isotig30081	535	emb1796	AT3G49240.1	embryo defective phenotype	-	GenBank	7	0.569014	0	1.29779	0	0	5.16716	2,6 (3,7)	0	0.953293	0,5 (0,7)
	isotig11443	1374	EMB1865	AT3G18390.1	embryo defective phenotype	-	GenBank	86	4.8743	5.40607	1.51598	5.15619	3.6929	2.9452	3,3 (0,5)	1.2047	2.59831	1,9 (1,0)
	isotig11444	1351	EMB1865	AT3G18390.1	embryo defective phenotype	-	GenBank	83	4.50662	5.07517	1.54178	5.24397	3.75577	2.99534	3,4 (0,5)	1.22521	2.64255	1,9 (1,0)
	F6Z56EY01AV3TM	138	EMB1865	AT3G18390.1	embryo defective phenotype	-	GenBank	1	0	0	0	0	0	0	0	1	0	0,5 (0,71)
	isotig04255	1638	EMB1873	AT5G08170.1	embryo defective phenotype	-	GenBank	206	6.3189	10.116	3.39105	12.7952	7.47821	5.14566	6,3 (1,6)	8.83951	8.3521	8,6 (0,3)
	isotig04256	1638	EMB1873	AT5G08170.1	embryo defective phenotype	-	GenBank	193	5.5755	8.72069	3.81493	11.3535	7.12994	5.76329	6,4 (1,0)	8.83951	8.96572	8,9 (0,1)
	isotig04257	1586	EMB1873	AT5G08170.1	embryo defective phenotype	-	GenBank	189	6.52608	10.4477	2.84556	11.3535	5.96291	4.7618	5,4 (0,8)	9.12933	8.62594	8,9 (0,4)
	isotig04258	1586	EMB1873	AT5G08170.1	embryo defective phenotype	-	GenBank	170	5.18247	8.64635	3.28334	9.86454	5.96291	4.20923	5,1 (1,2)	9.12933	8.9381	9,0 (0,1)
	isotig08934	1613	EMB1879	AT5G49820.1	embryo defective phenotype	-	GenBank	59	1.50984	1.0627	2.5827	1.46406	1.41469	2.34105	1,9 (0,7)	2.0524	5.65437	3,9 (2,5)
	isotig08935	1613	EMB1879	AT5G49820.1	embryo defective phenotype	-	GenBank	66	1.69857	1.41694	2.79793	1.64707	1.76836	2.25717	2,0 (0,3)	2.39447	5.97056	4,2 (2,5)
	isotig25066	862	EMB1879	AT5G49820.1	embryo defective phenotype	-	GenBank	23	1.76579	0	1.20821	0	0.661802	1.17364	0,9 (0,4)	6.71944	4.12431	5,4 (1,8)
	F43FOUR04JR0G8	330	EMB1895	AT4G20060.1	embryo defective phenotype	-	GenBank	1	0	0	0	0	0	1	0,5 (0,71)	0	0	0
	F43FOUR04JYS15	363	EMB1895	AT4G20060.1	embryo defective phenotype	-	GenBank	1	0	0	0	0	0	1	0,5 (0,71)	0	0	0
	HHKO36P02IZIB6	129	EMB1895	AT4G20060.1	embryo defective phenotype	-	GenBank	1	0	0	1	0	0	0	0	0	0	0
	isotig22065	1130	emb1967	AT3G54350.3	embryo defective phenotype	-	GenBank	54	5.11861	0.505646	2.45776	3.39601	2.47093	1.79057	2,1 (0,5)	0.976557	4.02241	2,5 (2,2)
	isotig30011	539	emb1967	AT3G54350.3	embryo defective phenotype	-	GenBank	8	0.564791	0	0.644079	1.643	0	0	0,0 (0,0)	3.07099	0	1,5 (2,2)
	isotig32111	433	emb1967	AT3G54350.3	embryo defective phenotype	-	GenBank	12	1.40611	0	0	0	1.31749	4.3604	2,8 (2,2)	6.05127	5.8548	6,0 (0,1)
	F6Z56EY02DDQBN	370	emb1967	AT3G54350.3	embryo defective phenotype	-	GenBank	1	0	0	0	0	0	0	0	0	1	0,5 (0,71)
	isotig20975	1243	EMB1968	AT1G21690.1	embryo defective phenotype	-	GenBank	106	3.67364	1.83871	5.30652	6.17456	5.86944	5.69728	5,8 (0,1)	9.09667	10.1496	9,6 (0,7)
	isotig25387	834	emb1974	AT3G07060.1	embryo defective phenotype	-	GenBank	20	1.46006	0.685107	0.832514	2.47763	0.684021	2.10163	1,4 (1,0)	1.98473	0	1,0 (1,4)
	F43FOUR01B0TIM	251	emb1974	AT3G07060.1	embryo defective phenotype	-	GenBank	1	0	0	0	0	0	0	0	1	0	0,5 (0,71)
	isotig29315	575	EMB2001	AT2G22870.1	embryo defective phenotype	-	GenBank	27	2.11772	5.96222	2.41501	5.13377	0	1.75943	0,9 (1,2)	0.959573	0.886977	0,9 (0,1)
	isotig31302	478	EMB2001	AT2G22870.1	embryo defective phenotype	-	GenBank	11	0	0	0	5.558	0	2.11647	1,1 (1,5)	0	1.06697	0,5 (0,8)
	isotig17967	1918	emb2004	AT1G10510.1	embryo defective phenotype	-	GenBank	91	3.65053	2.38323	1.448	3.38593	0.594863	4.85139	2,7 (3,0)	3.16307	4.75521	4,0 (1,1)
	isotig31970	440	emb2004	AT1G10510.1	embryo defective phenotype	-	GenBank	14	0.691869	1.29859	0.788996	5.36712	0	4.29103	2,1 (3,0)	0	1.15912	0,6 (0,8)
	HHKO36P02HHITF	225	emb2004	AT1G10510.1	embryo defective phenotype	-	GenBank	1	0	0	0	1	0	0	0	0	0	0
	HHKO36P02HYNBK	96	emb2004	AT1G10510.1	embryo defective phenotype	-	GenBank	1	0	0	0	1	0	0	0	0	0	0
	isotig17924	1955	EMB2016	AT3G05680.2	embryo defective phenotype	-	GenBank	48	1.86858	0.876797	1.24302	0.150993	0.844604	3.5862	2,2 (1,9)	2.96274	3.1076	3,0 (0,1)
	isotig32186	428	EMB2016	AT3G05680.2	embryo defective phenotype	-	GenBank	6	0	0	0	0	0	0	0,0 (0,0)	0	9.46317	4,7 (6,7)
	F6Z56EY03FXC8Q	205	EMB2016	AT3G05680.2	embryo defective phenotype	-	GenBank	1	0	0	0	0	1	0	0,5 (0,71)	0	0	0
	HHKO36P01D701M	273	EMB2016	AT3G05680.2	embryo defective phenotype	-	GenBank	1	0	0	0	1	0	0	0	0	0	0
	isotig13159	1074	EMB2024	AT5G24400.1	embryo defective phenotype	-	GenBank	130	4.53516	5.32011	4.2021	3.29823	15.6547	11.8018	13,7 (2,7)	10.5304	16.9842	13,8 (4,6)
	isotig13160	1068	EMB2024	AT5G24400.1	embryo defective phenotype	-	GenBank	124	4.56063	4.815	3.90066	3.04036	13.6624	11.8681	12,8 (1,3)	11.1062	15.1974	13,2 (2,9)
	isotig21533	1184	EMB2024	AT5G24400.1	embryo defective phenotype	-	GenBank	71	4.11382	1.93034	1.75925	3.49044	3.37273	2.33482	2,9 (0,7)	10.7161	2.57191	6,6 (5,8)
	isotig18323	1726	EMB2107	AT5G09900.2	embryo defective phenotype	-	GenBank	194	5.64398	4.30355	4.22383	5.13079	13.2721	8.47853	10,9 (3,4)	11.0265	15.2097	13,1 (3,0)
	isotig25270	843	emb2170	AT1G21390.1	embryo defective phenotype	-	GenBank	8	0	0.677793	0	0	2.63544	3.43977	3,0 (0,6)	0	1.20999	0,6 (0,9)
	isotig04692	734	emb2171	AT3G04400.1	embryo defective phenotype	-	GenBank	110	10.7834	2.33534	1.89187	6.83686	11.4941	27.1011	19,3 (11,0)	10.1463	16.5541	13,4 (4,5)
	isotig04693	727	emb2171	AT3G04400.1	embryo defective phenotype	-	GenBank	104	10.0497	3.14377	0.477522	5.68457	11.6048	27.362	19,5 (11,1)	10.244	17.415	13,8 (5,1)
	isotig04694	733	emb2171	AT3G04400.1	embryo defective phenotype	-	GenBank	95	9.13682	1.55902	1.89445	5.63804	11.5098	24.3777	17,9 (9,1)	9.40745	11.7673	10,6 (1,7)
	isotig04695	726	emb2171	AT3G04400.1	embryo defective phenotype	-	GenBank	63	5.8704	2.36107	1.43454	4.4726	7.69187	10.4025	9,0 (1,9)	7.97818	11.1371	9,6 (2,2)
	isotig27536	678	emb2171	AT3G04400.1	embryo defective phenotype	-	GenBank	108	14.368	7.58468	4.6083	13.9323	4.20703	8.35422	6,3 (2,9)	7.93359	6.72603	7,3 (0,9)
	isotig28326	630	emb2171	AT3G04400.1	embryo defective phenotype	-	GenBank	23	3.38247	2.72086	1.65313	0	1.81103	1.39108	1,6 (0,3)	9.84974	0.809542	5,3 (6,4)
	isotig28419	622	emb2171	AT3G04400.1	embryo defective phenotype	-	GenBank	66	6.36252	0.918617	0.558132	1.89834	20.417	26.6665	23,5 (4,4)	7.09652	11.4314	9,3 (3,1)
	F6Z56EY04IK619	371	emb2171	AT3G04400.1	embryo defective phenotype	-	GenBank	1	0	0	0	0	0	1	0,5 (0,71)	0	0	0
	F6Z56EY03GHSE9	352	emb2171	AT3G04400.2	embryo defective phenotype	-	GenBank	1	0	0	0	0	1	0	0,5 (0,71)	0	0	0
	F43FOUR01CESB7	517	emb2171	AT3G04400.1	embryo defective phenotype	-	GenBank	1	0	0	0	0	0	0	0	1	0	0,5 (0,71)
	isotig04700	762	emb2184	AT1G75350.1	embryo defective phenotype	-	GenBank	148	9.98761	17.9962	5.01147	16.6578	13.1596	14.689	13,9 (1,1)	15.2025	8.62263	11,9 (4,7)
	isotig04701	739	emb2184	AT1G75350.1	embryo defective phenotype	-	GenBank	148	10.2985	18.5563	5.16744	17.1762	13.5692	15.1462	14,4 (1,1)	15.6757	8.89099	12,3 (4,8)
	isotig04702	699	emb2184	AT1G75350.1	embryo defective phenotype	-	GenBank	140	10.0168	17.9833	5.46315	16.8922	13.5296	16.0129	14,8 (1,8)	16.5727	9.39977	13,0 (5,1)
	isotig04703	676	emb2184	AT1G75350.1	embryo defective phenotype	-	GenBank	134	10.3576	18.5952	5.13548	15.2836	13.9899	16.5577	15,3 (1,8)	17.1366	9.71959	13,4 (5,2)
	isotig24658	893	emb2191	AT1G48175.1	embryo defective phenotype	-	GenBank	47	3.40898	1.27969	1.94378	4.95843	2.55531	7.62725	5,1 (3,6)	0.617866	1.71336	1,2 (0,8)
	isotig24941	871	EMB2217	AT1G79490.1	embryo defective phenotype	-	GenBank	30	2.09705	1.96801	1.99287	2.03347	4.44647	2.32302	3,4 (1,5)	0	3.49614	1,7 (2,5)
	HHKO36P01AFEV5	236	EMB2217	AT1G79490.1	embryo defective phenotype	-	GenBank	1	1	0	0	0	0	0	0	0	0	0
	HHKO36P01DEB8G	297	EMB2217	AT1G79490.1	embryo defective phenotype	-	GenBank	1	0	0	1	0	0	0	0	0	0	0
	isotig26873	723	EMB2219	AT2G21710.1	female gametogensis, fertilization, seed develpment	Johnston et al. (2007)	GenBank	15	2.52633	1.58058	0.480164	0.816574	0	1.39927	0,7 (1,0)	0	2.11623	1,1 (1,5)
	isotig28716	606	EMB2219	AT2G21710.1	female gametogensis, fertilization, seed develpment	Johnston et al. (2007)	GenBank	10	4.01878	0	0.572869	0.487115	0	0	0,0 (0,0)	0	0	0,0 (0,0)
	isotig11027	1516	EMB2220	AT5G12840.3	female gametogensis, fertilization, seed develpment	Johnston et al. (2007)	GenBank	44	1.20484	1.5076	0.686989	1.55774	0.376302	2.89043	1,6 (1,8)	1.81977	6.64961	4,2 (3,4)
	isotig11028	1442	EMB2220	AT5G12840.3	female gametogensis, fertilization, seed develpment	Johnston et al. (2007)	GenBank	79	2.74445	1.98121	2.64823	3.88949	3.56051	3.22641	3,4 (0,2)	1.91316	6.99085	4,5 (3,6)
	isotig06571	885	EMB2221	AT3G63460.1	female gametogensis, fertilization, seed develpment	Johnston et al. (2007)	-	16	0	0	1.56908	0.33355	3.15497	0	1,6 (2,2)	0	7.96678	4,0 (5,6)
	isotig06569	2604	EMB2221	AT3G63460.1	female gametogensis, fertilization, seed develpment	Johnston et al. (2007)	-	149	3.03955	1.09712	3.73289	1.70041	4.99249	4.58299	4,8 (0,3)	5.9309	7.77122	6,9 (1,3)
	isotig06570	2556	EMB2221	AT3G63460.1	female gametogensis, fertilization, seed develpment	Johnston et al. (2007)	-	90	1.07191	0.894178	2.30896	1.38588	4.86306	3.1917	4,0 (1,2)	2.05024	4.1552	3,1 (1,5)
	isotig30573	509	EMB2221	AT3G63460.3	female gametogensis, fertilization, seed develpment	Johnston et al. (2007)	-	12	0	0	0	0	3.24401	1.72176	2,5 (1,1)	8.39973	5.95327	7,2 (1,7)
	F6Z56EY04IGH0B	223	EMB2221	AT3G63460.3	female gametogensis, fertilization, seed develpment	Johnston et al. (2007)	-	1	0	0	0	0	0	1	0,5 (0,71)	0	0	0
	F6Z56EY01CBLSE	308	EMB2221	AT3G63460.1	female gametogensis, fertilization, seed develpment	Johnston et al. (2007)	-	1	0	0	0	0	0	0	0	1	0	0,5 (0,71)
	isotig14942	525	EMB2247	AT5G16715.1	embryo defective phenotype	-	GenBank	50	0	0	0	0	27.7932	20.4239	24,1 (5,2)	20.4913	6.74329	13,6 (9,7)
	isotig27014	712	EMB2247	AT5G16715.1	embryo defective phenotype	-	GenBank	22	3.84804	4.815	2.43791	0.82919	0	0	0,0 (0,0)	0	0	0,0 (0,0)
	isotig29431	570	EMB2247	AT5G16715.1	embryo defective phenotype	-	GenBank	7	0	2.00484	0	1.55364	0	1.53751	0,8 (1,1)	0.96799	0	0,5 (0,7)
	HHKO36P02F439T	103	EMB2247	AT5G16715.1	embryo defective phenotype	-	GenBank	1	0	0	1	0	0	0	0	0	0	0
	HHKO36P01D1RTA	299	EMB2247	AT5G16715.1	embryo defective phenotype	-	GenBank	1	0	0	0	1	0	0	0	0	0	0
	isotig19739	1400	EMB2261	AT3G49170.1	embryo defective phenotype	-	GenBank	33	2.39189	0.816257	1.23985	1.05426	2.76634	1.34861	2,1 (1,0)	0.788221	2.15378	1,5 (1,0)
	isotig20539	1293	EMB2271	AT4G21130.1	embryo defective phenotype	-	GenBank	43	1.64807	2.20951	1.87943	1.5981	0.882403	3.1297	2,0 (1,6)	3.62618	2.74954	3,2 (0,6)
	isotig25273	842	EMB2271	AT4G21130.1	embryo defective phenotype	-	GenBank	27	2.16928	1.3572	2.88611	2.1035	0	1.04083	0,5 (0,7)	1.96587	2.3874	2,2 (0,3)
	isotig29884	546	EMB2271	AT4G21130.1	embryo defective phenotype	-	GenBank	27	1.1151	2.09297	3.81493	4.32515	1.04482	3.45797	2,3 (1,7)	2.02108	4.6431	3,3 (1,9)
	isotig23758	966	EMB2279	AT1G30610.1	embryo defective phenotype	-	GenBank	18	1.26055	0.59149	0.718754	1.83349	0	2.09456	1,0 (1,5)	1.71352	0	0,9 (1,2)
	HHKO36P01DC7MN	499	EMB2279	AT1G30610.1	embryo defective phenotype	-	GenBank	1	1	0	0	0	0	0	0	0	0	0
	HHKO36P02F3WUQ	202	EMB2279	AT1G30610.2	embryo defective phenotype	-	GenBank	1	0	1	0	0	0	0	0	0	0	0
	HHKO36P01CKZMB	358	EMB2279	AT1G30610.2	embryo defective phenotype	-	GenBank	1	0	0	1	0	0	0	0	0	0	0
	HHKO36P01DSH74	163	EMB2279	AT1G30610.2	embryo defective phenotype	-	GenBank	1	0	0	0	1	0	0	0	0	0	0
	isotig12013	1417	EMB2289	AT2G31530.1	embryo defective phenotype	-	GenBank	35	1.07418	1.61293	0.489991	1.24993	0	1.33243	0,7 (0,9)	8.46683	1.42916	4,9 (5,0)
	isotig12014	1099	EMB2289	AT2G31530.1	embryo defective phenotype	-	GenBank	28	0.553999	2.07963	0.631771	1.343	0	1.71797	0,9 (1,2)	9.91263	1.37862	5,6 (6,0)
	isotig21107	1223	EMB2301	AT2G46770.1	embryo defective phenotype	-	GenBank	17	0	0	1.70315	0	2.74949	0.716581	1,7 (1,4)	1.35345	1.25105	1,3 (0,1)
	F6Z56EY01BYAJV	461	EMB2301	AT2G46770.1	embryo defective phenotype	-	GenBank	1	0	0	0	0	0	0	0	1	0	0,5 (0,71)
	isotig18068	1845	EMB2369	AT4G04350.1	embryo defective phenotype	-	GenBank	96	1.64999	5.88413	2.4461	5.91983	2.40832	1.57167	2,0 (0,6)	5.00744	0.552858	2,8 (3,1)
	HHKO36P01A92PN	224	EMB2369	AT4G04350.1	embryo defective phenotype	-	GenBank	1	1	0	0	0	0	0	0	0	0	0
	HHKO36P02F15RC	235	EMB2369	AT4G04350.1	embryo defective phenotype	-	GenBank	1	0	0	0	1	0	0	0	0	0	0
	isotig23285	1016	emb2386	AT1G02780.1	embryo defective phenotype	-	GenBank	183	10.487	8.9981	12.9843	8.71629	9.98827	11.8793	10,9 (1,3)	12.8972	8.99156	10,9 (2,8)
	isotig24763	888	emb2386	AT1G02780.1	embryo defective phenotype	-	GenBank	123	11.9986	7.72135	10.5555	5.65119	8.72269	2.12619	5,4 (4,7)	9.00808	9.13897	9,1 (0,1)
	isotig29396	570	emb2386	AT1G02780.1	embryo defective phenotype	-	GenBank	20	1.06815	8.01936	1.2181	1.03576	0	0	0,0 (0,0)	2.90397	3.55284	3,2 (0,5)
	F6Z56EY01B1ZU8	525	emb2386	AT1G02780.1	embryo defective phenotype	-	GenBank	1	0	0	0	0	0	0	0	1	0	0,5 (0,71)
	isotig02266	977	emb2394	AT1G05190.1	embryo defective phenotype	-	GenBank	184	12.4636	14.6208	7.10662	9.97065	9.21918	21.396	15,3 (8,6)	8.32932	13.4655	10,9 (3,6)
	isotig02267	977	emb2394	AT1G05190.1	embryo defective phenotype	-	GenBank	189	12.4636	14.6208	7.46195	9.66851	13.1832	22.293	17,7 (6,4)	7.76458	15.0163	11,4 (5,1)
	isotig02268	977	emb2394	AT1G05190.1	embryo defective phenotype	-	GenBank	180	12.4636	14.0359	7.10662	9.97065	9.21918	20.499	14,9 (8,0)	7.76458	12.4368	10,1 (3,3)
	isotig02269	937	emb2394	AT1G05190.1	embryo defective phenotype	-	GenBank	179	12.3458	13.4155	6.2985	9.45117	13.746	23.2447	18,5 (6,7)	8.68489	15.6573	12,2 (4,9)
	isotig02270	937	emb2394	AT1G05190.1	embryo defective phenotype	-	GenBank	186	12.9956	14.0253	7.41	9.76621	13.746	23.2447	18,5 (6,7)	8.68489	15.6573	12,2 (4,9)
	isotig02271	937	emb2394	AT1G05190.1	embryo defective phenotype	-	GenBank	176	12.0209	12.8057	6.669	9.13613	13.1372	23.2447	18,2 (7,1)	8.68489	15.6573	12,2 (4,9)
	isotig25100	853	emb2410	AT2G25660.1	embryo defective phenotype	-	GenBank	38	1.78442	0.669847	2.8489	2.42244	3.27333	9.32954	6,3 (4,3)	7.92156	0	4,0 (5,6)
	F6Z56EY04JHFTH	441	emb2410	AT2G25660.1	embryo defective phenotype	-	GenBank	1	0	0	0	0	0	1	0,5 (0,71)	0	0	0
	F6Z56EY01A9YBM	308	emb2410	AT2G25660.1	embryo defective phenotype	-	GenBank	1	0	0	0	0	0	0	0	1	0	0,5 (0,71)
	HHKO36P02GKNE0	148	emb2410	AT2G25660.1	embryo defective phenotype	-	GenBank	1	0	1	0	0	0	0	0	0	0	0
	HHKO36P01B597Q	269	emb2410	AT2G25660.1	embryo defective phenotype	-	GenBank	1	0	0	1	0	0	0	0	0	0	0
	HHKO36P01B0A40	394	emb2410	AT2G25660.1	embryo defective phenotype	-	GenBank	1	0	0	0	1	0	0	0	0	0	0
	HHKO36P02FJ4P6	89	emb2410	AT2G25660.1	embryo defective phenotype	-	GenBank	1	0	0	0	1	0	0	0	0	0	0
	isotig22032	1133	emb2411	AT1G08840.2	embryo defective phenotype	-	GenBank	48	4.29899	0	1.53203	2.6054	6.33299	0.892917	3,6 (3,8)	2.43493	2.70086	2,6 (0,2)
	HHKO36P02F2HP1	164	emb2411	AT1G08840.2	embryo defective phenotype	-	GenBank	1	1	0	0	0	0	0	0	0	0	0
	HHKO36P02ITO4N	222	emb2411	AT1G08840.2	embryo defective phenotype	-	GenBank	1	1	0	0	0	0	0	0	0	0	0
	F43FOUR03GW6ZZ	516	emb2411	AT1G08840.2	embryo defective phenotype	-	GenBank	1	0	0	0	0	1	0	0,5 (0,71)	0	0	0
	isotig22230	1114	EMB2421	AT1G24340.1	embryo defective phenotype	-	GenBank	63	1.36635	5.64199	2.49306	5.56465	0.512095	6.11412	3,3 (4,0)	2.97175	3.16454	3,1 (0,1)
	isotig30005	540	EMB2421	AT1G24340.1	embryo defective phenotype	-	GenBank	7	0	0	0	0	4.11421	1.62292	2,9 (1,8)	5.61737	1.88893	3,8 (2,6)
	isotig18614	1622	EMB2423	AT3G48470.1	embryo defective phenotype	-	GenBank	70	0.938417	1.40907	2.14031	3.63985	2.42484	4.5727	3,5 (1,5)	7.05656	2.49706	4,8 (3,2)
	isotig19586	1422	emb2444	AT2G18510.1	embryo defective phenotype	-	GenBank	37	0.428161	0.401814	0.488268	0.207589	2.80824	5.31098	4,1 (1,8)	3.1041	4.61007	3,9 (1,1)
	F6Z56EY02EU6QO	411	emb2444	AT2G18510.1	embryo defective phenotype	-	GenBank	1	0	0	0	0	0	0	0	0	1	0,5 (0,71)
	isotig22823	1060	EMB2453	AT4G39620.1	embryo defective phenotype	-	GenBank	32	2.01034	1.61711	0.655016	2.50634	0	5.91504	3,0 (4,2)	0.520523	2.37755	1,4 (1,3)
	F6Z56EY01CH1QY	346	EMB2453	AT4G39620.1	embryo defective phenotype	-	GenBank	1	0	0	0	0	0	0	0	1	0	0,5 (0,71)
	F6Z56EY01BNL4L	365	EMB2453	AT4G39620.1	embryo defective phenotype	-	GenBank	1	0	0	0	0	0	0	0	1	0	0,5 (0,71)
	isotig26625	741	EMB2654	AT2G41720.1	embryo defective phenotype	-	GenBank	20	3.28661	1.54219	1.4055	0.796739	0	3.91326	2,0 (2,8)	0	2.04468	1,0 (1,4)
	isotig29795	547	EMB2654	AT2G41720.1	embryo defective phenotype	-	GenBank	9	1.11306	0	0	2.15862	3.01865	0	1,5 (2,1)	2.01738	0	1,0 (1,4)
	isotig25947	791	EMB2656	AT5G37630.1	embryo defective phenotype	-	GenBank	28	3.46372	0	0	2.61232	4.97231	1.10794	3,0 (2,7)	3.31252	3.81199	3,6 (0,4)
	F6Z56EY01BPDHQ	402	EMB2656	AT5G37630.1	embryo defective phenotype	-	GenBank	1	0	0	0	0	0	0	0	1	0	0,5 (0,71)
	F6Z56EY02C5N74	275	EMB2656	AT5G37630.1	embryo defective phenotype	-	GenBank	1	0	0	0	0	0	0	0	0	1	0,5 (0,71)
	isotig21534	1184	EMB269	AT5G18570.1	embryo defective phenotype & embryogenesis	-	GenBank & TAIR	27	0.77134	0.482584	1.17283	2.24386	0.481819	1.70891	1,1 (0,9)	1.39803	1.72301	1,6 (0,2)
	isotig24377	916	EMB269	AT5G18570.1	embryo defective phenotype & embryogenesis	-	GenBank & TAIR	10	0.332339	1.24755	0.757988	0	1.24558	0	0,6 (0,9)	1.2047	0.556781	0,9 (0,5)
	HHKO36P01DQNHQ	342	EMB269	AT5G18570.1	embryo defective phenotype & embryogenesis	-	GenBank & TAIR	1	1	0	0	0	0	0	0	0	0	0
	HHKO36P01DDFKI	394	EMB269	AT5G18570.1	embryo defective phenotype & embryogenesis	-	GenBank & TAIR	1	0	0	0	1	0	0	0	0	0	0
	HHKO36P01ENRHS	183	EMB269	AT5G18570.1	embryo defective phenotype & embryogenesis	-	GenBank & TAIR	1	0	0	0	1	0	0	0	0	0	0
	HHKO36P02FRCZ6	375	EMB269	AT5G18570.1	embryo defective phenotype & embryogenesis	-	GenBank & TAIR	1	0	0	0	1	0	0	0	0	0	0
	isotig01834	1570	EMB2719	AT1G20200.1	embryo defective phenotype	-	GenBank	101	3.68409	1.81968	3.09568	3.19634	6.02367	2.31899	4,2 (2,6)	6.76393	9.01018	7,9 (1,6)
	isotig01835	1490	EMB2719	AT1G20200.1	embryo defective phenotype	-	GenBank	93	3.67759	1.5339	2.56291	2.5755	6.34709	3.71065	5,0 (1,9)	7.1271	8.81938	8,0 (1,2)
	isotig01836	1462	EMB2719	AT1G20200.1	embryo defective phenotype	-	GenBank	92	2.7069	2.34492	3.08691	3.23055	4.60003	7.84105	6,2 (2,3)	5.09399	7.25428	6,2 (1,5)
	isotig01837	1291	EMB2719	AT1G20200.1	embryo defective phenotype	-	GenBank	77	2.82964	1.77035	3.22688	3.4298	4.32556	7.31237	5,8 (2,1)	5.76872	4.31088	5,0 (1,0)
	isotig10299	2261	emb2726	AT4G29060.1	embryo defective phenotype	-	GenBank	182	3.23137	2.2744	3.53146	3.78618	9.09577	11.095	10,1 (1,4)	8.90546	8.27343	8,6 (0,4)
	isotig10300	1376	emb2726	AT4G29060.1	embryo defective phenotype	-	GenBank	74	3.09732	0.830494	2.27066	3.86152	1.65835	6.32208	4,0 (3,3)	2.70618	5.89782	4,3 (2,3)
	isotig19865	1378	emb2726	AT4G29060.2	embryo defective phenotype	-	GenBank	29	0.662748	0.414644	0.251929	1.92796	3.63848	0.734162	2,2 (2,1)	3.4025	2.19899	2,8 (0,9)
	isotig24179	937	EMB2729	AT3G20440.2	embryo defective phenotype	-	GenBank	21	0.649781	1.21959	0.3705	0.945117	1.76222	1.8706	1,8 (0,1)	5.59274	4.2907	4,9 (0,9)
	HHKO36P01B5E8L	172	EMB2729	AT3G20440.3	embryo defective phenotype	-	GenBank	1	0	0	0	1	0	0	0	0	0	0
	HHKO36P01BEF26	110	EMB2729	AT3G20440.3	embryo defective phenotype	-	GenBank	1	0	0	0	1	0	0	0	0	0	0
	HHKO36P01BR4US	134	EMB2729	AT3G20440.2	embryo defective phenotype	-	GenBank	1	0	0	0	1	0	0	0	0	0	0
	HHKO36P01DSGBN	136	EMB2729	AT3G20440.3	embryo defective phenotype	-	GenBank	1	0	0	0	1	0	0	0	0	0	0
	isotig18396	1691	EMB2730	AT5G02250.1	embryo defective phenotype	-	GenBank	97	3.06043	6.42	3.49006	4.01503	1.31382	2.75132	2,0 (1,0)	3.99591	2.69678	3,3 (0,9)
	F43FOUR04H3C2H	418	EMB2730	AT5G02250.1	embryo defective phenotype	-	GenBank	1	0	0	0	0	0	1	0,5 (0,71)	0	0	0
	isotig25074	860	emb2731	AT5G55940.1	embryo defective phenotype	-	GenBank	101	5.30969	4.65076	4.4404	4.4622	10.4034	22.1865	16,3 (8,3)	12.187	8.2678	10,2 (2,8)
	isotig12127	1457	emb2734	AT5G19820.1	embryo defective phenotype	-	GenBank	114	4.38769	3.92162	5.48019	4.05205	4.22427	5.27626	4,8 (0,7)	5.20658	6.24953	5,7 (0,7)
	isotig12128	1020	emb2734	AT5G19820.1	embryo defective phenotype	-	GenBank	41	1.49227	1.12035	3.74386	1.44702	0.559288	0.859194	0,7 (0,2)	10.6804	4.44156	7,6 (4,4)
	isotig22690	1072	emb2734	AT5G19820.1	embryo defective phenotype	-	GenBank	37	1.41988	2.66502	1.61921	1.37683	1.59647	3.52249	2,6 (1,4)	0	5.68123	2,8 (4,0)
	isotig33015	361	emb2734	AT5G19820.1	embryo defective phenotype	-	GenBank	7	0	0	0.961657	4.90623	0	0	0,0 (0,0)	0	0	0,0 (0,0)
	F6Z56EY02DUZ7K	282	emb2737	AT5G53860.4	embryo defective phenotype	-	GenBank	1	0	0	0	0	0	0	0	0	1	0,5 (0,71)
	isotig09146	1349	emb2738	AT3G12080.1	embryo defective phenotype	-	GenBank	56	0.902661	5.08269	1.54407	2.62587	2.53732	2.79919	2,7 (0,2)	2.45406	2.2684	2,4 (0,1)
	isotig09147	1338	emb2738	AT3G12080.1	embryo defective phenotype	-	GenBank	57	1.1376	5.12448	1.55676	2.64746	2.55818	2.8222	2,7 (0,2)	2.47424	2.28705	2,4 (0,1)
	HHKO36P02F214R	115	emb2738	AT3G12080.2	embryo defective phenotype	-	GenBank	1	0	1	0	0	0	0	0	0	0	0
	isotig06656	1946	emb2739	AT4G14590.1	embryo defective phenotype	-	GenBank	59	2.34652	0.880852	1.24877	0.606766	4.30444	2.77162	3,5 (1,1)	1.7012	2.61315	2,2 (0,6)
	isotig06657	1697	emb2739	AT4G14590.1	embryo defective phenotype	-	GenBank	50	1.6145	1.0101	1.02286	0.695796	4.93603	3.17829	4,1 (1,2)	1.95081	2.69604	2,3 (0,5)
	isotig06658	1524	emb2739	AT4G14590.1	embryo defective phenotype	-	GenBank	40	1.19851	0.374921	0.683383	0.581086	4.41289	2.96403	3,7 (1,0)	2.17226	3.00208	2,6 (0,6)
	isotig06045	1256	emb2742	AT3G12670.1	embryo defective phenotype	-	GenBank	32	0.727123	0	1.382	0.47005	0.908397	5.90519	3,4 (3,5)	6.69774	0.81212	3,8 (4,2)
	isotig06046	1239	emb2742	AT3G12670.1	embryo defective phenotype	-	GenBank	30	0.7371	0	1.68115	0.4765	1.38129	3.53663	2,5 (1,5)	6.34431	1.22285	3,8 (3,6)
	isotig06047	832	emb2742	AT3G12670.1	embryo defective phenotype	-	GenBank	27	1.09768	0	1.66903	0.354798	1.37133	8.91456	5,1 (5,3)	8.78467	0.612995	4,7 (5,8)
	isotig06048	815	emb2742	AT3G12670.1	embryo defective phenotype	-	GenBank	25	1.12057	0	2.12981	0.362198	2.0999	5.37655	3,7 (2,3)	8.29091	1.23325	4,8 (5,0)
	isotig25637	812	EMB2745	AT5G39710.1	embryo defective phenotype	-	GenBank	16	1.49962	0.703669	0.85507	1.81768	0.702553	1.2459	1,0 (0,4)	0.679501	0.628093	0,7 (0,0)
	isotig12259	1275	emb2746	AT5G63420.1	embryo defective phenotype	-	GenBank	79	3.8202	4.48141	1.90597	4.63046	4.4743	4.54859	4,5 (0,1)	2.05506	3.57667	2,8 (1,1)
	isotig12260	1159	emb2746	AT5G63420.1	embryo defective phenotype	-	GenBank	79	4.20255	4.92994	2.09673	5.0939	4.92212	5.00384	5,0 (0,1)	2.26074	3.93464	3,1 (1,2)
	HHKO36P02F8WK1	163	emb2746	AT5G63420.1	embryo defective phenotype	-	GenBank	1	1	0	0	0	0	0	0	0	0	0
	HHKO36P02JY75A	145	emb2746	AT5G63420.1	embryo defective phenotype	-	GenBank	1	1	0	0	0	0	0	0	0	0	0
	HHKO36P01B1HPF	148	emb2746	AT5G63420.1	embryo defective phenotype	-	GenBank	1	0	1	0	0	0	0	0	0	0	0
	HHKO36P02HC2VW	138	emb2746	AT5G63420.1	embryo defective phenotype	-	GenBank	1	0	1	0	0	0	0	0	0	0	0
	HHKO36P02H5JX5	107	emb2746	AT5G63420.1	embryo defective phenotype	-	GenBank	1	0	0	1	0	0	0	0	0	0	0
	HHKO36P01D3NIA	194	emb2746	AT5G63420.1	embryo defective phenotype	-	GenBank	1	0	0	0	1	0	0	0	0	0	0
	HHKO36P01DF8DM	194	emb2746	AT5G63420.1	embryo defective phenotype	-	GenBank	1	0	0	0	1	0	0	0	0	0	0
	isotig24502	906	EMB2750	AT3G06430.1	embryo defective phenotype & gametogenesis	-	GenBank & TAIR	39	0.672014	1.89199	3.44859	1.95491	1.88898	6.25183	4,1 (3,1)	0.609001	7.25214	3,9 (4,7)
	isotig03369	836	EMB2752	AT4G29660.1	embryo defective phenotype	-	GenBank	268	36.4142	29.3891	19.102	19.0674	4.70466	6.93715	5,8 (1,6)	2.63997	7.28503	5,0 (3,3)
	isotig03370	678	EMB2752	AT4G29660.1	embryo defective phenotype	-	GenBank	237	39.063	31.1815	21.5054	20.8985	5.80102	8.55377	7,2 (1,9)	3.25519	7.47826	5,4 (3,0)
	isotig03371	660	EMB2752	AT4G29660.1	embryo defective phenotype	-	GenBank	155	24.9073	15.5831	13.6759	14.3123	7.68794	11.6477	9,7 (2,8)	2.50798	6.15934	4,3 (2,6)
	isotig03372	653	EMB2752	AT4G29660.1	embryo defective phenotype	-	GenBank	155	25.1743	15.7501	13.8225	14.4657	7.77035	11.7726	9,8 (2,8)	2.53486	6.22537	4,4 (2,6)
	isotig03373	650	EMB2752	AT4G29660.1	embryo defective phenotype	-	GenBank	155	25.2905	15.8228	13.8863	14.5325	7.80622	11.8269	9,8 (2,8)	2.54656	6.2541	4,4 (2,6)
	isotig28735	606	EMB2754	AT4G36630.1	embryo defective phenotype	-	GenBank	15	1.50704	0.942871	3.43721	0.487115	1.88275	1.66943	1,8 (0,2)	0	0.841603	0,4 (0,6)
	isotig29945	543	EMB2754	AT4G36630.1	embryo defective phenotype	-	GenBank	18	0.56063	0	2.55734	1.63089	6.19267	1.86312	4,0 (3,1)	2.03225	4.64126	3,3 (1,8)
	F6Z56EY04H2OOH	345	EMB2754	AT4G36630.1	embryo defective phenotype	-	GenBank	1	0	0	0	0	0	1	0,5 (0,71)	0	0	0
	F43FOUR02E0T7J	468	EMB2754	AT4G36630.1	embryo defective phenotype	-	GenBank	1	0	0	0	0	0	0	0	0	1	0,5 (0,71)
	isotig18674	1607	EMB2756	AT1G34550.1	embryo defective phenotype	-	GenBank	62	1.89435	0.711113	1.5122	1.83691	5.92246	1.88863	3,9 (2,9)	3.94767	4.10722	4,0 (0,1)
	isotig24173	935	EMB2757	AT4G29860.1	embryo defective phenotype & embryogenesis	-	GenBank & TAIR	28	0.976756	3.05551	0.371292	1.26285	1.22026	3.10131	2,2 (1,3)	8.25885	1.6364	4,9 (4,7)
	isotig29604	560	EMB2757	AT4G29860.1	embryo defective phenotype & embryogenesis	-	GenBank & TAIR	8	2.71806	0	0	0.527128	1.0187	1.80656	1,4 (0,6)	0	0	0,0 (0,0)
	HHKO36P02I0F7V	138	EMB2758	AT4G33990.1	embryo defective phenotype	-	GenBank	1	1	0	0	0	0	0	0	0	0	0
	F43FOUR02D39UI	455	EMB2758	AT4G33990.1	embryo defective phenotype	-	GenBank	1	0	0	0	0	0	0	0	0	1	0,5 (0,71)
	HHKO36P01CP6GQ	169	EMB2758	AT4G33990.1	embryo defective phenotype	-	GenBank	1	0	0	0	1	0	0	0	0	0	0
	isotig18605	1627	EMB2761	AT2G04842.1	embryo defective phenotype	-	GenBank	63	0.56132	2.10712	1.49361	3.08436	5.53604	2.23774	3,9 (2,3)	2.03474	3.72491	2,9 (1,2)
	isotig32560	401	EMB2761	AT2G04842.1	embryo defective phenotype	-	GenBank	4	0.759158	0	0	0	12.3531	0	6,2 (8,7)	0	0	0,0 (0,0)
	isotig19484	1437	EMB2762	AT2G17250.1	embryo defective phenotype	-	GenBank	44	2.54215	2.38572	1.20793	1.02711	0.396989	1.31389	0,9 (0,6)	2.30378	2.82892	2,6 (0,4)
	isotig21520	1186	EMB2763	AT2G17510.2	embryo defective phenotype	-	GenBank	63	5.1336	0.963541	3.51256	2.48897	2.40503	4.15099	3,3 (1,2)	3.13972	2.13755	2,6 (0,7)
	HHKO36P01DGOKK	488	EMB2763	AT2G17510.1	embryo defective phenotype	-	GenBank	1	0	0	0	1	0	0	0	0	0	0
	isotig19995	1361	EMB2765	AT2G38770.1	embryo defective phenotype	-	GenBank	111	8.72334	2.51894	4.08121	6.2899	1.25747	3.96294	2,6 (1,9)	0	7.04315	3,5 (5,0)
	HHKO36P01BKS7J	501	EMB2765	AT2G38770.1	embryo defective phenotype	-	GenBank	1	1	0	0	0	0	0	0	0	0	0
	F43FOUR02ELO4Q	340	EMB2765	AT2G38770.1	embryo defective phenotype	-	GenBank	1	0	0	0	0	0	0	0	0	1	0,5 (0,71)
	HHKO36P02F4MMO	228	EMB2765	AT2G38770.1	embryo defective phenotype	-	GenBank	1	0	0	1	0	0	0	0	0	0	0
	isotig18072	1841	EMB2766	AT2G45000.1	embryo defective phenotype	-	GenBank	83	2.64571	0.931091	2.45142	3.52755	8.41472	4.02874	6,2 (3,1)	0.599407	3.01489	1,8 (1,7)
	isotig13285	1083	emb2768	AT3G02660.1	embryo defective phenotype	-	GenBank	34	0.843275	0.52759	3.52608	2.18055	5.68307	0.934141	3,3 (3,4)	1.40045	1.39899	1,4 (0,0)
	isotig13286	1020	emb2768	AT3G02660.1	embryo defective phenotype	-	GenBank	32	0.89536	0.560176	3.74386	1.73642	6.03409	0.991838	3,5 (3,6)	1.48695	1.4854	1,5 (0,0)
	isotig32522	408	emb2768	AT3G02660.1	embryo defective phenotype	-	GenBank	12	0	2.80088	0.850878	0.723509	2.79644	6.44396	4,6 (2,6)	2.70468	1.25003	2,0 (1,0)
	isotig09302	1204	EMB2769	AT3G13200.1	embryo defective phenotype	-	GenBank	197	10.8722	13.2879	6.9201	13.975	2.36908	10.1368	6,3 (5,5)	6.18556	10.4908	8,3 (3,0)
	isotig09303	1203	EMB2769	AT3G13200.1	embryo defective phenotype	-	GenBank	189	10.8813	13.7739	6.92585	12.7597	2.37105	7.00631	4,7 (3,3)	6.19071	10.4995	8,3 (3,0)
	isotig10401	1836	EMB2770	AT4G03430.1	embryo defective phenotype	-	GenBank	121	4.4768	3.4233	3.21443	4.01949	1.55358	5.61909	3,6 (2,9)	3.60624	4.42015	4,0 (0,6)
	isotig10402	1672	EMB2770	AT4G03430.1	embryo defective phenotype	-	GenBank	102	4.00556	2.73387	3.11446	3.00135	1.36477	5.72701	3,5 (3,1)	3.62996	6.05598	4,8 (1,7)
	F6Z56EY02DG88U	439	EMB2770	AT4G03430.1	embryo defective phenotype	-	GenBank	1	0	0	0	0	0	0	0	0	1	0,5 (0,71)
	isotig19881	1376	EMB2771	AT5G05560.1	embryo defective phenotype	-	GenBank	59	2.87608	1.66099	1.76607	3.86152	2.81459	3.28284	3,0 (0,3)	3.10717	1.47174	2,3 (1,2)
	HHKO36P02GWH9Y	146	EMB2771	AT5G05560.1	embryo defective phenotype	-	GenBank	1	0	0	1	0	0	0	0	0	0	0
	isotig10941	1503	EMB2773	AT5G15540.2	embryo defective phenotype & meiosis	-	GenBank & TAIR	73	2.63306	1.14048	2.07879	0.982008	10.6465	5.60784	8,1 (3,6)	1.46841	8.75303	5,1 (5,2)
	isotig10942	1496	EMB2773	AT5G15540.2	embryo defective phenotype & meiosis	-	GenBank & TAIR	69	3.05236	1.14581	1.39235	0.591962	11.0777	5.54364	8,3 (3,9)	1.47528	7.78122	4,6 (4,5)
	F6Z56EY02D4UFC	374	EMB2773	AT5G15540.2	embryo defective phenotype & meiosis	-	GenBank & TAIR	1	0	0	0	0	0	0	0	0	1	0,5 (0,71)
	isotig19917	1368	EMB2775	AT5G27740.1	embryo defective phenotype	-	GenBank	52	1.11265	2.08838	0.761312	1.72627	0.417013	3.69764	2,1 (2,3)	6.25068	6.29422	6,3 (0,0)
	isotig24373	921	EMB2777	AT2G43650.1	embryo defective phenotype	-	GenBank	52	3.63588	0.62039	3.39243	3.84614	0.619407	8.05311	4,3 (5,3)	0.599082	6.05893	3,3 (3,9)
	isotig28150	624	EMB2777	AT2G43650.1	embryo defective phenotype	-	GenBank	19	3.90285	0	0.556343	0.473063	3.56037	3.24255	3,4 (0,2)	1.76844	3.24538	2,5 (1,0)
	isotig30206	524	EMB2777	AT2G43650.1	embryo defective phenotype	-	GenBank	15	1.16192	1.09042	0.662516	1.12669	3.15115	1.93068	2,5 (0,9)	1.05297	6.78464	3,9 (4,1)
	F6Z56EY01BVDQY	371	EMB2777	AT2G43650.1	embryo defective phenotype	-	GenBank	1	0	0	0	0	0	0	0	1	0	0,5 (0,71)
	F6Z56EY01A8084	393	EMB2777	AT2G43650.1	embryo defective phenotype	-	GenBank	1	0	0	0	0	0	0	0	1	0	0,5 (0,71)
	F6Z56EY01A8G48	328	EMB2777	AT2G43650.1	embryo defective phenotype	-	GenBank	1	0	0	0	0	0	0	0	1	0	0,5 (0,71)
	isotig20378	1311	EMB2780	AT5G63960.2	embryo defective phenotype	-	GenBank	44	3.25089	0.87167	0	4.27814	0.435144	1.44016	0,9 (0,7)	2.10433	0.389025	1,2 (1,2)
	F6Z56EY04H2JV3	371	EMB2780	AT5G63960.2	embryo defective phenotype	-	GenBank	1	0	0	0	0	0	1	0,5 (0,71)	0	0	0
	isotig00987	1178	EMB2804	AT3G10220.1	embryogenesis	-	TAIR	124	4.39319	4.85042	3.53642	5.51292	4.74049	9.73142	7,2 (3,5)	19.1994	12.8363	16,0 (4,5)
	isotig00988	1178	EMB2804	AT3G10220.1	embryogenesis	-	TAIR	124	4.39319	4.85042	3.53642	5.51292	4.74049	9.73142	7,2 (3,5)	19.1994	12.8363	16,0 (4,5)
	isotig00989	1155	EMB2804	AT3G10220.1	embryogenesis	-	TAIR	124	4.48068	4.94701	3.60684	5.6227	4.83489	9.92521	7,4 (3,6)	19.5817	13.092	16,3 (4,6)
	isotig00990	1159	EMB2804	AT3G10220.1	embryogenesis	-	TAIR	124	4.46521	4.92994	3.59439	5.60329	4.8182	9.89095	7,4 (3,6)	19.5141	13.0468	16,3 (4,6)
	isotig00991	1155	EMB2804	AT3G10220.1	embryogenesis	-	TAIR	124	4.48068	4.94701	3.60684	5.6227	4.83489	9.92521	7,4 (3,6)	19.5817	13.092	16,3 (4,6)
	isotig00992	1159	EMB2804	AT3G10220.1	embryogenesis	-	TAIR	124	4.46521	4.92994	3.59439	5.60329	4.8182	9.89095	7,4 (3,6)	19.5141	13.0468	16,3 (4,6)
	isotig00993	1178	EMB2804	AT3G10220.1	embryogenesis	-	TAIR	122	4.39319	5.33546	3.53642	5.26233	4.74049	9.73142	7,2 (3,5)	19.6678	10.2767	15,0 (6,6)
	isotig00994	1155	EMB2804	AT3G10220.1	embryogenesis	-	TAIR	122	4.48068	5.44171	3.60684	5.36712	4.83489	9.92521	7,4 (3,6)	20.0594	10.4813	15,3 (6,8)
	isotig00995	1159	EMB2804	AT3G10220.1	embryogenesis	-	TAIR	122	4.46521	5.42293	3.59439	5.3486	4.8182	9.89095	7,4 (3,6)	19.9902	10.4452	15,2 (6,7)
	isotig00996	1099	EMB2804	AT3G10220.1	embryogenesis	-	TAIR	106	2.49299	5.19909	3.15886	4.8348	5.08125	8.58987	6,8 (2,5)	18.6974	13.3086	16,0 (3,8)
	isotig00997	1076	EMB2804	AT3G10220.1	embryogenesis	-	TAIR	106	2.54628	5.31022	3.22638	4.93815	5.18986	8.77348	7,0 (2,5)	19.097	13.5931	16,3 (3,9)
	isotig00998	1080	EMB2804	AT3G10220.1	embryogenesis	-	TAIR	106	2.53685	5.29055	3.21443	4.91986	5.17064	8.74099	7,0 (2,5)	19.0263	13.5427	16,3 (3,9)
	isotig33252	326	EMB2804	AT3G10220.1	embryogenesis	-	TAIR	7	1.86762	3.5054	1.0649	1.81099	0	0	0,0 (0,0)	0	0	0,0 (0,0)
	isotig09470	1069	EMB3003	AT1G34430.1	embryo defective phenotype	-	GenBank	73	2.27818	2.6725	2.92275	2.76138	8.90308	10.4706	9,7 (1,1)	8.90165	3.32568	6,1 (3,9)
	isotig09471	1068	EMB3003	AT1G34430.1	embryo defective phenotype	-	GenBank	73	2.28032	2.675	2.92549	2.76397	8.91141	10.4804	9,7 (1,1)	8.90999	3.3288	6,1 (3,9)
	isotig26603	743	EMB3006	AT4G19350.1	embryo defective phenotype	-	GenBank	42	2.86804	2.30705	1.40172	3.57567	3.07119	7.62336	5,3 (3,2)	5.75433	3.41202	4,6 (1,7)
	isotig23086	1031	EMB3007	AT5G18820.1	embryo defective phenotype	-	GenBank	57	3.24796	4.98779	3.3672	6.01263	2.15487	0.850027	1,5 (0,9)	1.07033	0.494677	0,8 (0,4)
	HHKO36P02H82MZ	149	EMB3007	AT5G18820.1	embryo defective phenotype	-	GenBank	1	0	0	0	1	0	0	0	0	0	0
	isotig21078	1231	EMB3010	AT5G10360.1	embryo defective phenotype	-	GenBank	196	10.3865	7.8907	15.2287	8.39294	7.31693	2.35559	4,8 (3,5)	11.2013	9.11475	10,2 (1,5)
	isotig22096	1124	EMB3010	AT5G10360.1	embryo defective phenotype	-	GenBank	298	15.7086	24.4006	20.6936	15.4949	8.92139	9.41925	9,2 (0,4)	12.884	16.1755	14,5 (2,3)
	isotig22979	1046	EMB3010	AT5G10360.1	embryo defective phenotype	-	GenBank	156	6.11173	8.19378	8.29728	8.4663	19.1733	12.6352	15,9 (4,6)	5.53743	17.855	11,7 (8,7)
	isotig26960	717	EMB3010	AT5G10360.1	embryo defective phenotype	-	GenBank	36	3.8212	2.39071	5.326	4.94045	0	1.41098	0,7 (1,0)	0	0	0,0 (0,0)
	isotig19779	1387	EMB3012	AT5G40480.1	embryo defective phenotype	-	GenBank	42	1.09741	2.05977	0.750883	2.55393	2.01308	1.2637	1,6 (0,5)	4.07612	3.28785	3,7 (0,6)
	HHKO36P02J2F2O	236	EMB3012	AT5G40480.1	embryo defective phenotype	-	GenBank	1	0	0	0	1	0	0	0	0	0	0
	isotig19714	1400	EMB3120	AT3G14900.1	embryogenesis	-	TAIR	51	1.30467	3.26503	1.48782	3.58447	2.76634	1.34861	2,1 (1,0)	3.74314	1.44651	2,6 (1,6)
	isotig26670	737	EMB3120	AT3G14900.1	embryogenesis	-	TAIR	18	0	2.32583	0	0.400531	3.09619	0	1,5 (2,2)	4.8645	7.5311	6,2 (1,9)
	isotig19504	1432	EMB506	AT5G40160.1	embryo defective phenotype	-	GenBank	43	1.4881	1.19702	1.21215	1.64912	1.55145	1.83599	1,7 (0,2)	1.15591	6.00249	3,6 (3,4)
	isotig32419	411	EMB93	AT2G03050.1	embryo defective phenotype	-	GenBank	6	0	0	0.844667	0.718228	5.40553	0	2,7 (3,8)	0	3.68639	1,8 (2,6)
	isotig21834	1152	EMB975	AT2G01860.1	embryo defective phenotype	-	GenBank	20	0.528511	1.48797	0.301353	0.768728	0	4.9168	2,5 (3,5)	0.957907	1.75792	1,4 (0,6)
	isotig29025	592	EMB975	AT2G01860.1	embryo defective phenotype	-	GenBank	8	0	0.965168	0	0.498634	0.963638	1.48037	1,2 (0,4)	10.2479	0	5,1 (7,2)
	F6Z56EY03G1HXE	420	EMB976	AT5G27270.1	embryo defective phenotype	-	GenBank	1	0	0	0	0	1	0	0,5 (0,71)	0	0	0
	isotig10859	1538	EMS1	AT5G07280.1	seed development and size regulation	Xiadong Sun et al. (2010)	TAIR	81	3.36488	0	1.58004	2.68705	4.0018	4.6465	4,3 (0,5)	5.11092	8.55384	6,8 (2,4)
	isotig10860	1528	EMS1	AT5G07280.1	seed development and size regulation	Xiadong Sun et al. (2010)	TAIR	80	3.3869	0	1.59039	2.70464	3.2813	4.67691	4,0 (1,0)	5.50547	8.60982	7,1 (2,2)
	isotig33329	311	EMS1	AT5G07280.1	seed development and size regulation	Xiadong Sun et al. (2010)	TAIR	6	1.9577	0	0	3.79668	0	0	0,0 (0,0)	0	0	0,0 (0,0)
	F43FOUR03F2GFE	191	EMS1	AT5G07280.1	seed development and size regulation	Xiadong Sun et al. (2010)	TAIR	1	0	0	0	0	1	0	0,5 (0,71)	0	0	0
	F43FOUR03HG13J	204	EMS1	AT5G07280.1	seed development and size regulation	Xiadong Sun et al. (2010)	TAIR	1	0	0	0	0	1	0	0,5 (0,71)	0	0	0
	F43FOUR03HFM95	212	EMS1	AT5G07280.1	seed development and size regulation	Xiadong Sun et al. (2010)	TAIR	1	0	0	0	0	1	0	0,5 (0,71)	0	0	0
	F6Z56EY02DWGWF	493	EMS1	AT5G07280.1	seed development and size regulation	Xiadong Sun et al. (2010)	TAIR	1	0	0	0	0	0	0	0	0	1	0,5 (0,71)
	isotig11697	1342	eostre	AT2G35940.3	cell specification	Armenta-Medina et al. (2011)	TAIR	79	0.907369	1.70307	0.517375	2.19964	8.88206	8.643	8,8 (0,2)	5.24161	8.67414	7,0 (2,4)
	isotig11698	1302	eostre	AT2G35940.3	cell specification	Armenta-Medina et al. (2011)	TAIR	51	0.233811	0.877695	0.266635	2.26722	2.19076	6.0083	4,1 (2,7)	8.68446	7.38524	8,0 (0,9)
	isotig33048	357	eostre	AT2G35940.1	cell specification	Armenta-Medina et al. (2011)	TAIR	6	0	0	0	0	3.19593	0	1,6 (2,3)	0	5.71441	2,9 (4,0)
	isotig08826	1888	ERECTA	AT2G26330.1	sporophytic mutants with gametophytic defects	Bencivenga et al. (2011)	-	102	5.1597	3.32901	1.28713	2.18892	5.04099	5.24934	5,1 (0,1)	1.75346	2.96356	2,4 (0,9)
	isotig08827	1865	ERECTA	AT2G26330.1	sporophytic mutants with gametophytic defects	Bencivenga et al. (2011)	-	103	5.22333	3.37007	1.30301	2.21592	5.10316	5.31408	5,2 (0,1)	1.77508	3.53903	2,7 (1,2)
	isotig17007	602	ERECTA	AT2G26330.1	sporophytic mutants with gametophytic defects	Bencivenga et al. (2011)	-	21	0.505685	0	0.576675	0.490352	3.69049	9.63365	6,7 (4,2)	9.62152	4.18638	6,9 (3,8)
	isotig29948	540	ERECTA	AT2G26330.1	sporophytic mutants with gametophytic defects	Bencivenga et al. (2011)	-	6	1.12749	0	0	0	1.05643	1.87347	1,5 (0,6)	1.02177	0.944466	1,0 (0,1)
	HHKO36P01BGXF3	190	ERECTA	AT2G26330.1	sporophytic mutants with gametophytic defects	Bencivenga et al. (2011)	-	1	0	0	0	1	0	0	0	0	0	0
	HHKO36P01BQU1A	187	ERECTA	AT2G26330.1	sporophytic mutants with gametophytic defects	Bencivenga et al. (2011)	-	1	0	0	0	1	0	0	0	0	0	0
	isotig14971	1048	ERECTA-LIKE 1	AT5G62230.2	sporophytic mutants with gametophytic defects	Bencivenga et al. (2011)	TAIR	44	2.32383	1.63563	1.32503	4.50674	1.08869	2.76692	1,9 (1,2)	5.92112	0.973304	3,4 (3,5)
	F6Z56EY01BVE0O	512	ERECTA-LIKE 1	AT5G62230.1	sporophytic mutants with gametophytic defects	Bencivenga et al. (2011)	TAIR	1	0	0	0	0	0	0	0	1	0	0,5 (0,71)
	isotig14972	555	ERECTA-LIKE 2	AT5G07180.1	sporophytic mutants with gametophytic defects	Bencivenga et al. (2011)	TAIR	12	1.09702	0	0	1.06375	2.97514	3.4019	3,2 (0,3)	2.98246	1.83788	2,4 (0,8)
	HHKO36P02IPDW4	189	ERECTA-LIKE 2	AT5G07180.1	sporophytic mutants with gametophytic defects	Bencivenga et al. (2011)	TAIR	1	1	0	0	0	0	0	0	0	0	0
	F6Z56EY04IE60S	411	ERECTA-LIKE 2	AT5G07180.1	sporophytic mutants with gametophytic defects	Bencivenga et al. (2011)	TAIR	1	0	0	0	0	0	1	0,5 (0,71)	0	0	0
	HHKO36P02JQQ4L	168	ERECTA-LIKE 2	AT5G07180.1	sporophytic mutants with gametophytic defects	Bencivenga et al. (2011)	TAIR	1	0	0	0	1	0	0	0	0	0	0
	isotig06983	1350	ESP3	AT1G32490.2	embryo defective phenotype	-	GenBank	59	2.02948	1.69298	1.54293	2.62393	1.69029	7.3413	4,5 (4,0)	4.39313	2.2446	3,3 (1,5)
	isotig06984	1347	ESP3	AT1G32490.2	embryo defective phenotype	-	GenBank	68	3.164	1.69675	1.80409	2.84892	2.91989	6.05642	4,5 (2,2)	4.81253	3.00686	3,9 (1,3)
	isotig06985	1327	ESP3	AT1G32490.2	embryo defective phenotype	-	GenBank	63	1.60585	1.72232	1.56967	2.6694	3.3938	6.91008	5,2 (2,5)	4.88507	4.56702	4,7 (0,2)
	isotig29853	543	ESP3	AT1G32490.1	embryo defective phenotype	-	GenBank	6	0.56063	0	0.639334	0	1.0506	0	0,5 (0,7)	3.04837	0	1,5 (2,2)
	isotig02825	1134	FAB1A	AT4G33240.3	gametogenesis	-	TAIR	53	1.0738	1.51159	2.75522	2.86341	2.51531	4.75623	3,6 (1,6)	6.56739	3.55847	5,1 (2,1)
	isotig02820	2081	FAB1B	AT3G14270.1	gametogenesis	-	TAIR	72	1.02401	0.823709	2.33552	1.70221	2.16414	2.72184	2,4 (0,4)	7.02436	2.67436	4,8 (3,1)
	isotig02821	1697	FAB1B	AT3G14270.1	gametogenesis	-	TAIR	63	1.25572	1.0101	2.04572	1.91344	1.68083	4.29088	3,0 (1,8)	5.36399	2.67845	4,0 (1,9)
	isotig02822	1517	FAB1B	AT3G14270.1	gametogenesis	-	TAIR	68	1.00337	1.12995	3.20383	2.33507	2.96873	3.15608	3,1 (0,1)	9.27221	3.66865	6,5 (4,0)
	isotig02823	1518	FAB1B	AT3G14270.1	gametogenesis	-	TAIR	63	0.802167	1.12921	2.97303	2.33353	2.96678	2.48755	2,7 (0,3)	8.90262	3.33026	6,1 (3,9)
	isotig02824	1133	FAB1B	AT3G14270.1	gametogenesis	-	TAIR	59	1.34343	1.51292	3.06406	2.86594	2.51754	5.65335	4,1 (2,2)	7.54716	4.01176	5,8 (2,5)
	F6Z56EY02D63CX	339	FAB1B	AT3G14270.1	gametogenesis	-	TAIR	1	0	0	0	0	0	0	0	0	1	0,5 (0,71)
	HHKO36P02HXE06	316	FAR4	AT3G44540.1	gametogenesis	-	TAIR	1	1	0	0	0	0	0	0	0	0	0
	isotig27442	677	FAS1	AT1G65470.1	gametogenesis	-	TAIR	18	0.449664	0	1.53837	1.30809	3.3706	1.49435	2,4 (1,3)	2.445	2.26002	2,4 (0,1)
	HHKO36P01DZ4QB	179	FAS1	AT1G65470.2	gametogenesis	-	TAIR	1	1	0	0	0	0	0	0	0	0	0
	F6Z56EY04H55LE	432	FAS1	AT1G65470.2	gametogenesis	-	TAIR	1	0	0	0	0	0	1	0,5 (0,71)	0	0	0
	F6Z56EY01BQTUW	425	FAS1	AT1G65470.2	gametogenesis	-	TAIR	1	0	0	0	0	0	0	0	1	0	0,5 (0,71)
	isotig21047	1236	FAS2	AT5G64630.2	gametogenesis	-	TAIR	35	1.97037	0	0	1.6718	3.18212	0.818507	2,0 (1,7)	8.8139	1.63845	5,2 (5,1)
	isotig22629	1075	FBL17	AT3G54650.1	gametogenesis	-	TAIR	23	2.26547	0	0.322938	0.823791	3.18404	0.815235	2,0 (1,7)	0	2.8188	1,4 (2,0)
	isotig18060	1850	FCA	AT4G16280.4	gametogenesis	-	TAIR	79	2.96195	0.926562	1.68888	1.59563	12.2849	3.53543	7,9 (6,2)	3.65248	1.9217	2,8 (1,2)
	isotig00847	1388	FER	AT3G51550.1	pollen tube reception	Drews et al. (1998); Koltunow et al. (2011)	-	112	5.48311	3.29325	3.00137	4.67883	7.7223	3.88585	5,8 (2,7)	2.78262	8.74336	5,8 (4,2)
	isotig00848	1372	FER	AT3G51550.1	pollen tube reception	Drews et al. (1998); Koltunow et al. (2011)	-	72	2.88447	2.9152	0.759093	2.15154	2.45089	6.88066	4,7 (3,1)	3.92053	8.84533	6,4 (3,5)
	isotig00849	1372	FER	AT3G51550.1	pollen tube reception	Drews et al. (1998); Koltunow et al. (2011)	-	75	3.10635	3.33166	0.759093	3.01216	2.45089	6.88066	4,7 (3,1)	2.71407	8.84533	5,8 (4,3)
	isotig00850	1373	FER	AT3G51550.1	pollen tube reception	Drews et al. (1998); Koltunow et al. (2011)	-	81	2.88237	4.16154	1.01139	3.43996	2.4491	6.13881	4,3 (2,6)	3.91768	8.83888	6,4 (3,5)
	isotig00851	1372	FER	AT3G51550.1	pollen tube reception	Drews et al. (1998); Koltunow et al. (2011)	-	71	2.66259	3.74812	1.01212	3.22731	1.24739	2.75226	2,0 (1,1)	3.92053	8.11275	6,0 (3,0)
	isotig00852	1304	FER	AT3G51550.1	pollen tube reception	Drews et al. (1998); Koltunow et al. (2011)	-	56	2.33453	1.31452	0.798677	1.35824	1.31244	1.34414	1,3 (0,0)	3.27873	12.7923	8,0 (6,7)
	isotig03781	915	FER	AT3G51550.1	pollen tube reception	Drews et al. (1998); Koltunow et al. (2011)	-	32	0.665404	1.24892	0	3.54875	3.74081	1.91558	2,8 (1,3)	1.20602	5.52495	3,4 (3,1)
	isotig03782	849	FER	AT3G51550.1	pollen tube reception	Drews et al. (1998); Koltunow et al. (2011)	-	44	0.717132	7.40303	0	5.2154	6.5775	2.22385	4,4 (3,1)	1.78644	5.95446	3,9 (2,9)
	isotig03783	831	FER	AT3G51550.1	pollen tube reception	Drews et al. (1998); Koltunow et al. (2011)	-	43	0.366333	6.87581	0	5.32837	6.71997	10.4683	8,6 (2,7)	1.82514	1.2095	1,5 (0,4)
	isotig09134	1361	FER	AT3G51550.1	pollen tube reception	Drews et al. (1998); Koltunow et al. (2011)	-	39	0.447351	2.51894	0.510152	1.08447	5.31631	2.6751	4,0 (1,9)	1.9252	4.11109	3,0 (1,5)
	isotig09135	1361	FER	AT3G51550.1	pollen tube reception	Drews et al. (1998); Koltunow et al. (2011)	-	39	0.447351	2.51894	0.510152	1.08447	5.31631	2.6751	4,0 (1,9)	1.9252	4.11109	3,0 (1,5)
	isotig26231	766	FER	AT3G51550.1	pollen tube reception	Drews et al. (1998); Koltunow et al. (2011)	-	13	0	2.23778	0.906419	0.385368	6.54546	0	3,3 (4,6)	1.44061	0	0,7 (1,0)
	isotig27473	680	FER	AT3G51550.1	pollen tube reception	Drews et al. (1998); Koltunow et al. (2011)	-	6	0	0	0	0	5.6954	1.48776	3,6 (3,0)	0	2.95616	1,5 (2,1)
	isotig28482	623	FER	AT3G51550.1	pollen tube reception	Drews et al. (1998); Koltunow et al. (2011)	-	10	0.977279	0.917142	1.11447	1.42147	0	1.40671	0,7 (1,0)	0	0.818638	0,4 (0,6)
	isotig31274	477	FER	AT3G51550.1	pollen tube reception	Drews et al. (1998); Koltunow et al. (2011)	-	14	0	1.19786	0	1.85655	0	1.83727	0,9 (1,3)	13.8753	6.35265	10,1 (5,3)
	isotig32071	430	FER	AT3G51550.1	pollen tube reception	Drews et al. (1998); Koltunow et al. (2011)	-	7	0.707959	0	0	0.686492	3.98005	0	2,0 (2,8)	0	2.37215	1,2 (1,7)
	isotig32921	378	FER	AT3G51550.1	pollen tube reception	Drews et al. (1998); Koltunow et al. (2011)	-	6	0.80535	0	0	0	3.01838	4.99485	4,0 (1,4)	0	1.34924	0,7 (1,0)
	F6Z56EY01CLDQG	459	FER	AT3G51550.1	pollen tube reception	Drews et al. (1998); Koltunow et al. (2011)	-	1	0	0	0	0	0	0	0	1	0	0,5 (0,71)
	F6Z56EY01CFLE6	398	FER	AT3G51550.1	pollen tube reception	Drews et al. (1998); Koltunow et al. (2011)	-	1	0	0	0	0	0	0	0	1	0	0,5 (0,71)
	F6Z56EY02EOXY8	462	FER	AT3G51550.1	pollen tube reception	Drews et al. (1998); Koltunow et al. (2011)	-	1	0	0	0	0	0	0	0	0	1	0,5 (0,71)
	HHKO36P01BA9M7	317	FER	AT3G51550.1	pollen tube reception	Drews et al. (1998); Koltunow et al. (2011)	-	1	0	1	0	0	0	0	0	0	0	0
	isotig28120	642	FH	AT4G03240.1	embryogenesis	-	TAIR	18	1.89671	0	0.540745	0.4598	1.77718	5.67104	3,7 (2,8)	1.71886	3.9488	2,8 (1,6)
	isotig18801	1577	FIE	AT3G20740.1	imprinted genes and imprinting related & seed development and size regulation	Drews et al. (1998); Koltunow et al. (2011); Xiadong Sun et al. (2010)	GenBank	58	2.50951	1.08696	1.32083	2.6206	3.17934	1.83876	2,5 (0,9)	1.66151	5.12717	3,4 (2,5)
	F43FOUR03HAN75	290	FIONA	AT2G31170.1	gametogenesis	-	TAIR	1	0	0	0	0	1	0	0,5 (0,71)	0	0	0
	F43FOUR03GCODA	114	FIONA	AT2G31170.2	gametogenesis	-	TAIR	1	0	0	0	0	1	0	0,5 (0,71)	0	0	0
	F43FOUR03GNWBO	166	FIONA	AT2G31170.2	gametogenesis	-	TAIR	1	0	0	0	0	1	0	0,5 (0,71)	0	0	0
	F43FOUR03GG10K	231	FIONA	AT2G31170.2	gametogenesis	-	TAIR	1	0	0	0	0	1	0	0,5 (0,71)	0	0	0
	F6Z56EY01BJIMO	382	FIONA	AT2G31170.2	gametogenesis	-	TAIR	1	0	0	0	0	0	0	0	1	0	0,5 (0,71)
	isotig15203	785	FPA	AT2G43410.4	gametogenesis	-	TAIR	30	3.49019	0	0.88448	5.6406	0	1.28876	0,6 (0,9)	0.702872	1.29939	1,0 (0,4)
	isotig15204	755	FPA	AT2G43410.4	gametogenesis	-	TAIR	35	3.62888	0.756794	1.37944	6.6467	0.755594	1.33997	1,0 (0,4)	0.730801	1.35102	1,0 (0,4)
	isotig25426	829	FPA	AT2G43410.4	gametogenesis	-	TAIR	6	0	0.68924	0.418768	0.356082	2.06444	0	1,0 (1,5)	0	0	0,0 (0,0)
	isotig32421	412	FPA	AT2G43410.4	gametogenesis	-	TAIR	8	3.69445	0	1.68523	0	0	0	0,0 (0,0)	0	1.23789	0,6 (0,9)
	F6Z56EY03GSA6L	524	FPA	AT2G43410.4	gametogenesis	-	TAIR	1	0	0	0	0	1	0	0,5 (0,71)	0	0	0
	F6Z56EY03HBKOM	431	FPA	AT2G43410.4	gametogenesis	-	TAIR	1	0	0	0	0	1	0	0,5 (0,71)	0	0	0
	isotig10311	1856	FREYA	AT5G13010.1	female gametogensis, fertilization, seed develpment	Johnston et al. (2007)	GenBank	92	3.44443	0.923566	2.8057	2.86285	3.00878	2.97891	3,0 (0,0)	2.82349	6.00518	4,4 (2,2)
	isotig10312	1761	FREYA	AT5G13010.1	female gametogensis, fertilization, seed develpment	Johnston et al. (2007)	GenBank	75	2.07443	0.973389	2.16851	1.34102	4.14294	3.21644	3,7 (0,7)	3.28913	7.75179	5,5 (3,2)
	isotig28683	608	FREYA	AT5G13010.1	female gametogensis, fertilization, seed develpment	Johnston et al. (2007)	GenBank	7	0	0	0	0	0.938279	6.65575	3,8 (4,0)	0	2.49195	1,2 (1,8)
	F43FOUR02D7JRA	431	FREYA	AT5G13010.1	female gametogensis, fertilization, seed develpment	Johnston et al. (2007)	GenBank	1	0	0	0	0	0	0	0	0	1	0,5 (0,71)
	F6Z56EY02C7Y7N	344	FREYA	AT5G13010.1	female gametogensis, fertilization, seed develpment	Johnston et al. (2007)	GenBank	1	0	0	0	0	0	0	0	0	1	0,5 (0,71)
	F6Z56EY02EA4QO	320	FREYA	AT5G13010.1	female gametogensis, fertilization, seed develpment	Johnston et al. (2007)	GenBank	1	0	0	0	0	0	0	0	0	1	0,5 (0,71)
	F6Z56EY02D1X6N	194	FREYA	AT5G13010.1	female gametogensis, fertilization, seed develpment	Johnston et al. (2007)	GenBank	1	0	0	0	0	0	0	0	0	1	0,5 (0,71)
	HHKO36P02JMNK4	160	FREYA	AT5G13010.1	female gametogensis, fertilization, seed develpment	Johnston et al. (2007)	GenBank	1	0	0	1	0	0	0	0	0	0	0
	isotig11763	1338	FU	AT1G50240.2	embryo defective phenotype & gametogenesis	-	GenBank & TAIR	40	1.36512	0	1.55676	3.52994	0.426363	3.47719	2,0 (2,2)	1.64949	0.762349	1,2 (0,6)
	isotig11764	1281	FU	AT1G50240.2	embryo defective phenotype & gametogenesis	-	GenBank & TAIR	32	1.90115	0	0.813017	2.53482	0.445334	2.15803	1,3 (1,2)	1.72289	0.796271	1,3 (0,7)
	F6Z56EY01BVKMZ	474	FU	AT1G50240.2	embryo defective phenotype & gametogenesis	-	GenBank & TAIR	1	0	0	0	0	0	0	0	1	0	0,5 (0,71)
	HHKO36P01AJXC6	184	FU	AT1G50240.2	embryo defective phenotype & gametogenesis	-	GenBank & TAIR	1	0	1	0	0	0	0	0	0	0	0
	isotig33211	334	FUS2	AT4G10180.1	female gametogensis, fertilization, seed develpment	Johnston et al. (2007)	-	9	0	0	1.0394	0	0	0	0,0 (0,0)	0	12.2158	6,1 (8,6)
	F43FOUR02EY6TI	436	FUS2	AT4G10180.1	female gametogensis, fertilization, seed develpment	Johnston et al. (2007)	-	1	0	0	0	0	0	0	0	0	1	0,5 (0,71)
	HHKO36P02HCEU9	251	FUS2	AT4G10180.1	female gametogensis, fertilization, seed develpment	Johnston et al. (2007)	-	1	0	0	1	0	0	0	0	0	0	0
	HHKO36P02ISDSP	285	FUS2	AT4G10180.1	female gametogensis, fertilization, seed develpment	Johnston et al. (2007)	-	1	0	0	1	0	0	0	0	0	0	0
	isotig07133	1258	FUS6	AT3G61140.1	female gametogensis, fertilization, seed develpment	Johnston et al. (2007)	GenBank	48	2.41989	2.27098	1.3798	2.34652	5.79946	3.00167	4,4 (2,0)	1.20564	2.01521	1,6 (0,6)
	isotig07134	1184	FUS6	AT3G61140.1	female gametogensis, fertilization, seed develpment	Johnston et al. (2007)	GenBank	67	6.42784	2.41292	3.5185	2.99181	1.92728	3.07501	2,5 (0,8)	0.466009	1.72301	1,1 (0,9)
	isotig07135	1168	FUS6	AT3G61140.1	female gametogensis, fertilization, seed develpment	Johnston et al. (2007)	GenBank	37	2.08508	2.44597	1.1889	1.76913	3.36738	2.36681	2,9 (0,7)	1.77093	1.30996	1,5 (0,3)
	isotig06701	1644	FYPP3	AT3G19980.1	embryo defective phenotype	-	GenBank	138	4.99964	5.56087	4.85684	3.7707	4.12741	6.27533	5,2 (1,5)	9.22716	4.93638	7,1 (3,0)
	isotig06702	1633	FYPP3	AT3G19980.1	embryo defective phenotype	-	GenBank	138	5.03331	5.59833	4.88955	3.7961	4.15521	6.3176	5,2 (1,5)	9.28931	4.96963	7,1 (3,1)
	isotig06703	1633	FYPP3	AT3G19980.1	embryo defective phenotype	-	GenBank	138	5.03331	5.59833	4.88955	3.7961	4.15521	6.3176	5,2 (1,5)	9.28931	4.96963	7,1 (3,1)
	isotig21562	1182	FYPP3	AT3G19980.1	embryo defective phenotype	-	GenBank	97	2.83303	1.9336	4.40556	4.24556	8.10288	8.84259	8,5 (0,5)	6.88258	11.1428	9,0 (3,0)
	isotig24765	886	GAPCP-1	AT1G79530.1	gametogenesis	-	TAIR	9	0	0	0	0	1.28775	0	0,6 (0,9)	0	6.26458	3,1 (4,4)
	F43FOUR04I8AIX	472	GCP1	AT2G45270.1	embryogenesis	-	TAIR	1	0	0	0	0	0	1	0,5 (0,71)	0	0	0
	F43FOUR01BJK6R	395	GCP1	AT2G45270.1	embryogenesis	-	TAIR	1	0	0	0	0	0	0	0	1	0	0,5 (0,71)
	F6Z56EY02DEAPN	439	GCP1	AT2G45270.1	embryogenesis	-	TAIR	1	0	0	0	0	0	0	0	0	1	0,5 (0,71)
	HHKO36P02IBGJP	142	GCP1	AT2G45270.1	embryogenesis	-	TAIR	1	0	0	1	0	0	0	0	0	0	0
	F6Z56EY02D1BL5	416	GCP2	AT5G05620.1	gametogenesis	-	TAIR	1	0	0	0	0	0	0	0	0	1	0,5 (0,71)
	F43FOUR02ENHQN	413	GEX2	AT5G49150.1	gametogenesis	-	TAIR	1	0	0	0	0	0	0	0	0	1	0,5 (0,71)
	HHKO36P01D0RE4	355	GEX2	AT5G49150.1	gametogenesis	-	TAIR	1	0	0	1	0	0	0	0	0	0	0
	F43FOUR01BMYJH	501	GEX3	AT5G16020.1	embryogenesis	-	TAIR	1	0	0	0	0	0	0	0	1	0	0,5 (0,71)
	F6Z56EY02D1K38	533	GEX3	AT5G16020.1	embryogenesis	-	TAIR	1	0	0	0	0	0	0	0	0	1	0,5 (0,71)
	isotig20856	1259	GFA2	AT5G48030.1	gametophytic factor phenotype & gametogenesis	-	GenBank & TAIR	87	5.56133	5.44603	4.41186	5.15823	0.906233	3.91031	2,4 (2,1)	1.31474	2.01361	1,7 (0,5)
	isotig20962	1245	GFA2	AT5G48030.1	gametophytic factor phenotype & gametogenesis	-	GenBank & TAIR	38	1.71161	2.75364	3.06726	2.37102	0	0.81259	0,4 (0,6)	0	1.6266	0,8 (1,2)
	isotig30954	483	GFA2	AT5G48030.1	gametophytic factor phenotype & gametogenesis	-	GenBank & TAIR	11	0.630274	1.18298	2.15626	0.611163	2.36221	0	1,2 (1,7)	9.42044	0	4,7 (6,7)
	F6Z56EY01CBSZL	429	GFA2	AT5G48030.1	gametophytic factor phenotype & gametogenesis	-	GenBank & TAIR	1	0	0	0	0	0	0	0	1	0	0,5 (0,71)
	HHKO36P02ITG19	155	GFA2	AT5G48030.1	gametophytic factor phenotype & gametogenesis	-	GenBank & TAIR	1	0	0	0	1	0	0	0	0	0	0
	isotig26540	745	GLA1	AT5G41480.1	embryo defective phenotype	-	GenBank	12	1.63448	0.766952	0	1.18869	0.765736	0	0,4 (0,5)	4.81226	0	2,4 (3,4)
	F43FOUR02DV4HF	411	GLA1	AT5G41480.1	embryo defective phenotype	-	GenBank	1	0	0	0	0	0	0	0	0	1	0,5 (0,71)
	F6Z56EY02C6O2O	467	GLA1	AT5G41480.1	embryo defective phenotype	-	GenBank	1	0	0	0	0	0	0	0	0	1	0,5 (0,71)
	isotig19202	1484	GN	AT1G13980.2	embryo defective phenotype	-	GenBank	101	4.30786	2.69519	1.87147	3.58049	4.57241	6.58723	5,6 (1,4)	3.62465	8.52143	6,1 (3,5)
	F43FOUR01BQ36R	514	GPAT1	AT1G06520.1	gametogenesis	-	TAIR	1	0	0	0	0	0	0	0	1	0	0,5 (0,71)
	F6Z56EY02D5E48	459	GPAT1	AT1G06520.1	gametogenesis	-	TAIR	1	0	0	0	0	0	0	0	0	1	0,5 (0,71)
	isotig18897	1552	GPPS	AT2G34630.2	embryogenesis	-	TAIR	55	1.96148	1.10447	1.56579	0.760803	3.59813	3.17209	3,4 (0,3)	4.44308	3.93377	4,2 (0,4)
	isotig32206	425	GPPS	AT2G34630.2	embryogenesis	-	TAIR	6	1.43258	0	0	0.694569	0	2.06207	1,0 (1,5)	0	4.72986	2,4 (3,3)
	F6Z56EY01CFCFE	363	GPPS	AT2G34630.2	embryogenesis	-	TAIR	1	0	0	0	0	0	0	0	1	0	0,5 (0,71)
	F6Z56EY02DG7M1	319	GPPS	AT2G34630.2	embryogenesis	-	TAIR	1	0	0	0	0	0	0	0	0	1	0,5 (0,71)
	HHKO36P01BLK5X	414	GPPS	AT2G34630.2	embryogenesis	-	TAIR	1	0	0	1	0	0	0	0	0	0	0
	HHKO36P01DX2LU	260	GPPS	AT2G34630.2	embryogenesis	-	TAIR	1	0	0	1	0	0	0	0	0	0	0
	HHKO36P02GDBEB	137	GPPS	AT2G34630.2	embryogenesis	-	TAIR	1	0	0	0	1	0	0	0	0	0	0
	isotig13145	1090	GPX5	AT3G63080.1	maternal effect embryo arrest phenotype	-	GenBank	87	5.02716	5.24201	2.22946	4.33309	5.70182	10.393	8,0 (3,3)	9.86735	4.17002	7,0 (4,0)
	isotig13146	1061	GPX5	AT3G63080.1	maternal effect embryo arrest phenotype	-	GenBank	62	3.44304	2.15412	1.9632	1.94754	6.39535	6.99049	6,7 (0,4)	10.6571	3.33669	7,0 (5,2)
	isotig11121	1460	GRP23	AT1G10270.1	embryogenesis	-	TAIR	92	4.58719	1.95678	1.90224	5.66121	5.69604	5.58767	5,6 (0,1)	3.96723	3.11323	3,5 (0,6)
	isotig11122	1436	GRP23	AT1G10270.1	embryogenesis	-	TAIR	92	4.66385	1.98948	1.93403	5.75583	5.79124	5.68106	5,7 (0,1)	4.03353	3.16527	3,6 (0,6)
	isotig11919	1282	GRP23	AT5G54800.1	gametogenesis	-	TAIR	90	3.56188	2.22847	2.43715	2.99336	1.77995	8.51983	5,1 (4,8)	10.1111	10.2619	10,2 (0,1)
	isotig11920	1273	GRP23	AT5G54800.1	gametogenesis	-	TAIR	90	3.58707	2.24422	2.45438	3.01453	1.79253	8.58007	5,2 (4,8)	10.1826	10.3345	10,3 (0,1)
	isotig18647	1616	GRV2	AT2G26890.1	embryo defective phenotype	-	GenBank	93	4.14436	2.82861	3.00756	4.93204	2.7496	1.79439	2,3 (0,7)	3.92569	3.43466	3,7 (0,3)
	isotig25692	811	GRV2	AT2G26890.1	embryo defective phenotype	-	GenBank	50	6.38123	4.22722	2.14031	4.7318	0.70342	4.32246	2,5 (2,6)	1.36068	1.25773	1,3 (0,1)
	F43FOUR04ICM5G	493	GRV2	AT2G26890.1	embryo defective phenotype	-	GenBank	1	0	0	0	0	0	1	0,5 (0,71)	0	0	0
	F6Z56EY04I0U9T	494	GRV2	AT2G26890.1	embryo defective phenotype	-	GenBank	1	0	0	0	0	0	1	0,5 (0,71)	0	0	0
	isotig10783	1560	GSL05	AT4G03550.1	gametogenesis	-	TAIR	115	7.41542	3.29642	2.67045	4.73063	2.19413	5.22948	3,7 (2,1)	3.09437	3.5771	3,3 (0,3)
	isotig10784	1556	GSL05	AT4G03550.1	gametogenesis	-	TAIR	106	6.84755	2.20326	2.00799	4.93251	1.83314	5.24293	3,5 (2,4)	3.10233	3.58629	3,3 (0,3)
	F6Z56EY01BO8R4	442	GSL05	AT4G03550.1	gametogenesis	-	TAIR	1	0	0	0	0	0	0	0	1	0	0,5 (0,71)
	F6Z56EY02DJLO2	465	GSL05	AT4G03550.1	gametogenesis	-	TAIR	1	0	0	0	0	0	0	0	0	1	0,5 (0,71)
	F6Z56EY02EME6G	452	GSL05	AT4G03550.1	gametogenesis	-	TAIR	1	0	0	0	0	0	0	0	0	1	0,5 (0,71)
	HHKO36P02F9TC6	148	GSL05	AT4G03550.1	gametogenesis	-	TAIR	1	0	0	1	0	0	0	0	0	0	0
	HHKO36P02I8WJV	139	GSL05	AT4G03550.1	gametogenesis	-	TAIR	1	0	0	1	0	0	0	0	0	0	0
	isotig18043	1859	GSL1	AT4G04970.1	gametogenesis	-	TAIR	84	2.78385	0.307359	0.746979	4.44614	1.53436	5.15092	3,3 (2,6)	2.81894	4.36547	3,6 (1,1)
	isotig18548	1648	GSL10	AT3G07160.1	gametogenesis	-	TAIR	119	5.54167	4.16053	2.73851	6.26924	2.69621	5.64622	4,2 (2,1)	3.09577	4.60586	3,9 (1,1)
	F6Z56EY04I2QKB	114	GSL10	AT3G07160.1	gametogenesis	-	TAIR	1	0	0	0	0	0	1	0,5 (0,71)	0	0	0
	F6Z56EY04I0YT0	148	GSL10	AT3G07160.1	gametogenesis	-	TAIR	1	0	0	0	0	0	1	0,5 (0,71)	0	0	0
	F6Z56EY03G7F3W	106	GSL10	AT3G07160.1	gametogenesis	-	TAIR	1	0	0	0	0	1	0	0,5 (0,71)	0	0	0
	F6Z56EY03GC5R0	423	GSL10	AT3G07160.1	gametogenesis	-	TAIR	1	0	0	0	0	1	0	0,5 (0,71)	0	0	0
	HHKO36P01D5BMD	150	GSL10	AT3G07160.1	gametogenesis	-	TAIR	1	0	1	0	0	0	0	0	0	0	0
	HHKO36P01AW6P3	272	GSL10	AT3G07160.1	gametogenesis	-	TAIR	1	0	0	0	1	0	0	0	0	0	0
	HHKO36P01CI6WY	277	GSL10	AT3G07160.1	gametogenesis	-	TAIR	1	0	0	0	1	0	0	0	0	0	0
	HHKO36P01CK4UX	344	GSL10	AT3G07160.1	gametogenesis	-	TAIR	1	0	0	0	1	0	0	0	0	0	0
	HHKO36P02HKMPV	198	GSL10	AT3G07160.1	gametogenesis	-	TAIR	1	0	0	0	1	0	0	0	0	0	0
	isotig18273	1747	GSL8	AT2G36850.1	gametogenesis	-	TAIR	84	1.21978	2.28944	2.18589	3.04147	5.48232	4.47785	5,0 (0,7)	7.65633	3.75244	5,7 (2,8)
	isotig31293	477	GSL8	AT2G36850.1	gametogenesis	-	TAIR	10	0.638202	0	0	0	8.11923	4.24182	6,2 (2,7)	0	6.35265	3,2 (4,5)
	HHKO36P01E2C1F	202	GSL8	AT2G36850.1	gametogenesis	-	TAIR	1	1	0	0	0	0	0	0	0	0	0
	F6Z56EY03FS9U4	512	GSL8	AT2G36850.1	gametogenesis	-	TAIR	1	0	0	0	0	1	0	0,5 (0,71)	0	0	0
	F6Z56EY02EEWUI	305	GSL8	AT2G36850.1	gametogenesis	-	TAIR	1	0	0	0	0	0	0	0	0	1	0,5 (0,71)
	isotig08828	1888	GSO1	AT4G20140.1	embryogenesis	-	TAIR	139	3.06357	3.02637	3.8614	2.34527	11.7992	7.6077	9,7 (3,0)	5.11358	7.26197	6,2 (1,5)
	isotig08829	1862	GSO1	AT4G20140.1	embryogenesis	-	TAIR	139	2.94286	3.06863	3.91532	2.37802	11.0772	8.25726	9,7 (2,0)	5.18498	7.63728	6,4 (1,7)
	HHKO36P02JDYGX	249	GSO1	AT4G20140.1	embryogenesis	-	TAIR	1	0	0	1	0	0	0	0	0	0	0
	HHKO36P02JY65O	407	GSO1	AT4G20140.1	embryogenesis	-	TAIR	1	0	0	1	0	0	0	0	0	0	0
	HHKO36P02J5U4K	359	GSO1	AT4G20140.1	embryogenesis	-	TAIR	1	0	0	0	1	0	0	0	0	0	0
	isotig29758	549	HAN	AT3G50870.1	embryogenesis	-	TAIR	8	3.32702	0	0	0	0	3.68552	1,8 (2,6)	0	0	0,0 (0,0)
	F6Z56EY04H2RLN	370	HAP2	AT4G11720.1	gametogenesis	-	TAIR	1	0	0	0	0	0	1	0,5 (0,71)	0	0	0
	isotig30219	528	HB22	AT4G24660.1	maternal effect embryo arrest phenotype	-	GenBank	14	2.88279	0	0.657497	1.67723	1.08044	3.8321	2,5 (1,9)	0	2.86952	1,4 (2,0)
	isotig31778	451	HB22	AT4G24660.1	maternal effect embryo arrest phenotype	-	GenBank	12	4.72496	0	0	1.96358	0	4.48636	2,2 (3,2)	0	0	0,0 (0,0)
	isotig20773	1270	HCC1	AT3G08950.1	embryogenesis	-	TAIR	39	1.19851	1.79962	0.820059	1.85947	0.898383	2.28325	1,6 (1,0)	8.46883	2.78758	5,6 (4,0)
	isotig12039	1266	HEMG2	AT5G14220.2	maternal effect embryo arrest phenotype	-	GenBank	33	1.92368	1.80531	0.274217	2.79802	0	1.38448	0,7 (1,0)	0.435825	2.40533	1,4 (1,4)
	isotig12040	1241	HEMG2	AT5G14220.2	maternal effect embryo arrest phenotype	-	GenBank	34	1.96243	1.84167	0.279741	3.09226	0	1.41237	0,7 (1,0)	0.444605	2.45378	1,4 (1,4)
	isotig30229	524	HEMG2	AT5G14220.1	maternal effect embryo arrest phenotype	-	GenBank	7	1.74288	0	0	1.12669	0	0	0,0 (0,0)	0	1.94661	1,0 (1,4)
	isotig05489	1771	HISN8	AT5G63890.2	gametogenesis	-	TAIR	55	1.03136	1.29052	0.98012	2.33353	2.50895	1.71373	2,1 (0,6)	6.38462	4.26912	5,3 (1,5)
	isotig05490	1733	HISN8	AT5G63890.2	gametogenesis	-	TAIR	77	1.75662	1.97823	1.60258	2.21436	3.55151	4.20174	3,9 (0,5)	7.79814	4.66564	6,2 (2,2)
	isotig05491	1534	HISN8	AT5G63890.2	gametogenesis	-	TAIR	54	1.1907	2.23486	0.905237	3.07892	2.89658	1.319	2,1 (1,1)	7.01135	3.94101	5,5 (2,2)
	isotig05492	1496	HISN8	AT5G63890.2	gametogenesis	-	TAIR	76	2.03491	3.05551	1.6244	2.95981	4.11415	4.19114	4,2 (0,1)	8.66473	4.39201	6,5 (3,0)
	isotig03558	1485	HOG1	AT4G13940.1	female gametogensis, fertilization, seed develpment	Johnston et al. (2007)	GenBank	147	4.71496	4.61721	5.14309	5.76468	9.70422	8.99102	9,3 (0,5)	13.1858	7.17208	10,2 (4,3)
	isotig03559	1431	HOG1	AT4G13940.1	female gametogensis, fertilization, seed develpment	Johnston et al. (2007)	GenBank	144	5.74382	3.59358	5.33717	7.63249	9.67177	5.79545	7,7 (2,7)	12.6235	4.96877	8,8 (5,4)
	isotig03560	1426	HOG1	AT4G13940.1	female gametogensis, fertilization, seed develpment	Johnston et al. (2007)	GenBank	143	5.337	3.60618	5.84278	7.45224	9.70568	5.81577	7,8 (2,8)	12.6678	4.98619	8,8 (5,4)
	isotig03561	1386	HOG1	AT4G13940.1	female gametogensis, fertilization, seed develpment	Johnston et al. (2007)	GenBank	133	5.05174	3.71026	5.51045	6.81539	9.98578	4.719	7,4 (3,7)	13.0334	5.13009	9,1 (5,6)
	isotig19705	1402	HOG1	AT4G13940.3	female gametogensis, fertilization, seed develpment	Johnston et al. (2007)	GenBank	198	3.90842	2.44528	7.92373	7.57981	16.0612	14.91	15,5 (0,8)	16.5254	11.2238	13,9 (3,7)
	isotig13621	1627	HTH	AT1G72970.1	gametogenesis	-	TAIR	198	8.04558	8.42846	4.90759	5.80586	14.0797	6.3409	10,2 (5,5)	7.03487	10.6028	8,8 (2,5)
	isotig23463	997	HTH	AT1G72970.1	gametogenesis	-	TAIR	30	1.22135	0.573099	0.348203	2.07256	0.57219	1.01472	0,8 (0,3)	17.2872	1.53464	9,4 (11,1)
	isotig31763	452	HTH	AT1G72970.2	gametogenesis	-	TAIR	6	0	0	0	0	0	8.05489	4,0 (5,7)	3.35551	1.12834	2,2 (1,6)
	isotig14729	959	HTR12	AT1G01370.2	meiosis	-	TAIR	33	1.58719	0	0.724001	1.84687	0	3.93755	2,0 (2,8)	9.34735	3.69158	6,5 (4,0)
	isotig14730	708	HTR12	AT1G01370.2	meiosis	-	TAIR	25	2.14988	0	0.980673	1.66775	0	5.52458	2,8 (3,9)	3.11726	6.41995	4,8 (2,3)
	isotig26319	761	HVA22D	AT4G24960.1	gametogenesis	-	TAIR	16	0	0.750827	0.912374	0	3.66905	0	1,8 (2,6)	2.71806	7.96377	5,3 (3,7)
	isotig28667	608	IAA32	AT2G01200.2	maternal effect embryo arrest phenotype & gametogenesis	-	GenBank & TAIR	7	0.500695	0	0	0	3.75311	1.66394	2,7 (1,5)	0.907491	0	0,5 (0,6)
	isotig32841	376	IAA32	AT2G01200.2	maternal effect embryo arrest phenotype & gametogenesis	-	GenBank & TAIR	6	0.809634	0	0	0	4.55165	5.02142	4,8 (0,3)	0	0	0,0 (0,0)
	isotig27606	676	IBM1	AT3G07610.3	gametogenesis	-	TAIR	9	0	0	0.513548	1.7467	0	2.79298	1,4 (2,0)	0	1.50891	0,8 (1,1)
	HHKO36P02F7MWJ	171	IBM1	AT3G07610.3	gametogenesis	-	TAIR	1	1	0	0	0	0	0	0	0	0	0
	HHKO36P02G1Z8J	191	IBM1	AT3G07610.3	gametogenesis	-	TAIR	1	1	0	0	0	0	0	0	0	0	0
	F43FOUR04IQB7H	469	IBM1	AT3G07610.3	gametogenesis	-	TAIR	1	0	0	0	0	0	1	0,5 (0,71)	0	0	0
	HHKO36P01CXVCQ	251	IBM1	AT3G07610.3	gametogenesis	-	TAIR	1	0	1	0	0	0	0	0	0	0	0
	isotig08908	1700	ICE1	AT3G26744.4	embryo defective phenotype	-	GenBank	103	2.86515	1.68053	1.02105	2.60463	6.67603	4.44248	5,6 (1,6)	9.81538	6.56503	8,2 (2,3)
	isotig08909	1619	ICE1	AT3G26744.4	embryo defective phenotype	-	GenBank	102	3.0085	1.76461	1.07214	2.73494	7.01004	4.66474	5,8 (1,7)	10.3064	6.57846	8,4 (2,6)
	isotig15034	578	ICE1	AT3G26744.4	embryo defective phenotype	-	GenBank	8	0.526682	0	0	0.510712	0.986978	1.51623	1,3 (0,4)	2.86378	0.882373	1,9 (1,4)
	isotig15033	1001	ICE1	AT3G26744.4	embryo defective phenotype	-	GenBank	21	0.912355	1.14162	0	1.76938	0.569904	2.76167	1,7 (1,5)	3.16879	1.51359	2,3 (1,2)
	isotig22130	1124	IKU1	AT2G35230.1	seed development and size regulation	Xiadong Sun et al. (2010)	-	26	0.270838	0	0.926579	1.31313	1.52262	1.80013	1,7 (0,2)	10.5506	0.894213	5,7 (6,8)
	isotig25989	789	ILITHYIA	AT1G64790.2	female gametogensis, fertilization, seed develpment	Johnston et al. (2007)	-	93	11.1892	9.41437	7.47996	3.74134	7.80072	6.06816	6,9 (1,2)	0.699309	10.2478	5,5 (6,8)
	isotig33356	308	ILITHYIA	AT1G64790.2	female gametogensis, fertilization, seed develpment	Johnston et al. (2007)	-	8	0	0	3.38141	3.83366	1.85219	0	0,9 (1,3)	0	0	0,0 (0,0)
	F6Z56EY03F1NWY	100	ILITHYIA	AT1G64790.2	female gametogensis, fertilization, seed develpment	Johnston et al. (2007)	-	1	0	0	0	0	1	0	0,5 (0,71)	0	0	0
	F6Z56EY01BU93W	473	ILITHYIA	AT1G64790.2	female gametogensis, fertilization, seed develpment	Johnston et al. (2007)	-	1	0	0	0	0	0	0	0	1	0	0,5 (0,71)
	HHKO36P01CECPU	116	ILITHYIA	AT1G64790.2	female gametogensis, fertilization, seed develpment	Johnston et al. (2007)	-	1	0	1	0	0	0	0	0	0	0	0
	HHKO36P01EAAY5	199	ILITHYIA	AT1G64790.2	female gametogensis, fertilization, seed develpment	Johnston et al. (2007)	-	1	0	0	0	1	0	0	0	0	0	0
	isotig09927	595	INH3	AT2G31305.1	embryogenesis	-	TAIR	19	1.02327	0.960302	0.583459	4.9612	0	0	0,0 (0,0)	1.85464	3.40356	2,6 (1,1)
	isotig09928	574	INH3	AT2G31305.1	embryogenesis	-	TAIR	20	1.06071	0.995435	0.604805	5.14271	2.87666	0	1,4 (2,0)	1.92249	3.52808	2,7 (1,1)
	isotig24625	898	INO	AT1G23420.1	sporophytic mutants with gametophytic defects	Bencivenga et al. (2011)	-	47	10.509	0	0	0	4.37984	4.35568	4,4 (0,0)	1.84328	2.27177	2,1 (0,3)
	isotig20587	1288	iPGAM1	AT1G09780.1	gametogenesis	-	TAIR	130	4.25435	3.54894	8.62505	8.2507	4.42914	2.93176	3,7 (1,1)	2.57029	7.87308	5,2 (3,7)
	isotig15069	792	iPGAM2	AT3G08590.2	gametogenesis	-	TAIR	34	0	0.721439	0.876662	1.49087	15.4663	1.27737	8,4 (10,0)	1.91501	10.2467	6,1 (5,9)
	isotig15070	785	iPGAM2	AT3G08590.2	gametogenesis	-	TAIR	34	0	0.727872	0.88448	1.50416	15.6042	1.28876	8,4 (10,1)	1.93209	10.3381	6,1 (5,9)
	isotig17873	2011	iPGAM2	AT3G08590.2	gametogenesis	-	TAIR	138	1.05965	2.27302	1.55367	2.4954	7.03202	6.20352	6,6 (0,6)	10.6978	14.3148	12,5 (2,6)
	isotig31597	459	IQM1	AT4G33050.4	gametogenesis	-	TAIR	6	2.65292	0	0	0	0	4.1134	2,1 (2,9)	0	0	0,0 (0,0)
	HHKO36P02IDFVZ	132	IQM1	AT4G33050.2	gametogenesis	-	TAIR	1	0	0	0	1	0	0	0	0	0	0
	isotig18631	1619	JASON	AT1G06660.1	meiosis	-	TAIR	64	2.25637	1.05876	1.71542	3.28193	4.07956	1.62392	2,9 (1,7)	3.3224	3.43752	3,4 (0,1)
	isotig24598	899	JASON	AT1G06660.1	meiosis	-	TAIR	28	3.72486	0	1.15848	0.656711	3.7404	2.10017	2,9 (1,2)	4.7558	0	2,4 (3,4)
	isotig31250	480	JASON	AT1G06660.1	meiosis	-	TAIR	9	0.634213	0	2.89299	1.22997	0	1.82579	0,9 (1,3)	0	2.09395	1,0 (1,5)
	isotig06157	1001	JAZ1	AT1G19180.1	gametogenesis	-	TAIR	73	3.04118	1.71243	2.08087	4.71835	10.1981	5.52334	7,9 (3,3)	3.71999	6.5937	5,2 (2,0)
	isotig06158	998	JAZ1	AT1G19180.1	gametogenesis	-	TAIR	73	3.05032	1.71757	2.08712	4.73253	10.2288	5.53994	7,9 (3,3)	3.73117	6.61352	5,2 (2,0)
	isotig06159	876	JAZ1	AT1G19180.1	gametogenesis	-	TAIR	73	3.47514	1.95678	2.3778	5.39163	11.6533	6.31149	9,0 (3,8)	4.25081	7.53458	5,9 (2,3)
	isotig06160	873	JAZ1	AT1G19180.1	gametogenesis	-	TAIR	73	3.48708	1.9635	2.38597	5.41016	11.6934	6.33318	9,0 (3,8)	4.26542	7.56048	5,9 (2,3)
	isotig13189	1188	KAN1	AT5G16560.1	sporophytic mutants with gametophytic defects	Bencivenga et al. (2011)	-	20	2.56248	0	0.876662	0.248478	1.44059	2.44085	1,9 (0,7)	0	0	0,0 (0,0)
	isotig13190	944	KAN1	AT5G16560.1	sporophytic mutants with gametophytic defects	Bencivenga et al. (2011)	-	19	2.90233	0	1.10326	0.312703	1.81295	3.07175	2,4 (0,9)	0	0	0,0 (0,0)
	isotig28240	636	KAN1	AT5G16560.1	sporophytic mutants with gametophytic defects	Bencivenga et al. (2011)	-	20	2.39326	0.898396	0.545846	1.85655	6.18411	2.96864	4,6 (2,3)	0	2.38224	1,2 (1,7)
	isotig28669	610	KAN2	AT1G32240.1	sporophytic mutants with gametophytic defects	Bencivenga et al. (2011)	-	16	3.49337	2.81006	0.569112	0	0	3.09517	1,5 (2,2)	0.904516	1.67217	1,3 (0,5)
	isotig33004	362	KAN2	AT1G32240.1	sporophytic mutants with gametophytic defects	Bencivenga et al. (2011)	-	6	0.840946	0	0.959001	0	1.57589	0	0,8 (1,1)	4.57255	0	2,3 (3,2)
	isotig11391	1405	KASI	AT5G46290.1	embryogenesis	-	TAIR	113	4.11674	3.66008	6.67137	5.04242	9.53044	4.12773	6,8 (3,8)	2.74896	3.95048	3,3 (0,8)
	isotig11392	1354	KASI	AT5G46290.1	embryogenesis	-	TAIR	133	4.72147	5.90791	5.12789	8.50257	0.842649	11.5029	6,2 (7,5)	4.68531	7.07956	5,9 (1,7)
	isotig18125	1818	KASI	AT5G46290.1	embryogenesis	-	TAIR	95	1.00469	2.20003	4.7739	2.43557	2.791	3.19002	3,0 (0,3)	3.41328	7.81391	5,6 (3,1)
	isotig21383	1201	KASI	AT5G46290.1	embryogenesis	-	TAIR	29	0.760422	0	0	0.983153	5.64984	0.729707	3,2 (3,5)	8.15194	1.67376	4,9 (4,6)
	isotig09232	1263	KCR1	AT1G67730.1	embryogenesis	-	TAIR	70	3.37444	3.16679	4.67276	1.16861	5.32482	3.68368	4,5 (1,2)	5.13261	2.79121	4,0 (1,7)
	isotig09233	1263	KCR1	AT1G67730.1	embryogenesis	-	TAIR	71	3.61547	3.16679	4.67276	1.16861	5.32482	3.68368	4,5 (1,2)	5.13261	2.79121	4,0 (1,7)
	isotig12765	1163	KCR1	AT1G67730.1	embryogenesis	-	TAIR	118	3.14107	3.43909	5.67155	4.06111	12.5982	7.13095	9,9 (3,9)	17.7854	8.28075	13,0 (6,7)
	isotig12766	1105	KCR1	AT1G67730.1	embryogenesis	-	TAIR	101	2.75495	3.10251	4.39839	3.2057	12.2269	7.50524	9,9 (3,3)	18.2196	7.34426	12,8 (7,7)
	isotig19787	1390	KCR1	AT1G67730.1	embryogenesis	-	TAIR	113	3.50414	3.28852	3.74631	5.94631	8.81246	8.78036	8,8 (0,0)	4.16702	6.56151	5,4 (1,7)
	isotig10152	1983	KERRIDWIN	AT2G47750.1	female gametogensis, fertilization, seed develpment	Johnston et al. (2007)	-	69	0	0	2.45094	0.148861	4.22413	3.94493	4,1 (0,2)	2.92091	10.2124	6,6 (5,2)
	isotig10151	2002	KERRIDWIN	AT2G47750.1	female gametogensis, fertilization, seed develpment	Johnston et al. (2007)	-	75	0.152059	0.285404	2.42768	0.147448	4.46899	3.40216	3,9 (0,8)	6.68112	9.61343	8,1 (2,1)
	isotig18585	1633	KERRIDWIN	AT2G47750.1	female gametogensis, fertilization, seed develpment	Johnston et al. (2007)	-	81	4.8469	2.44927	0.425179	5.24223	0.698681	2.76619	1,7 (1,5)	3.79996	1.24926	2,5 (1,8)
	isotig12191	1267	KINESIN-12B	AT3G23670.1	gametogenesis	-	TAIR	25	1.44162	0	0.274	2.56283	2.20375	0	1,1 (1,6)	0.870962	1.19582	1,0 (0,2)
	isotig12192	1187	KINESIN-12B	AT3G23670.1	gametogenesis	-	TAIR	32	1.53878	0.962729	0	1.74081	8.06875	0	4,0 (5,7)	0.929662	1.69351	1,3 (0,5)
	isotig15824	262	KINESIN-12B	AT3G23670.2	gametogenesis	-	TAIR	8	4.64767	0	0	2.25337	0	3.86135	1,9 (2,7)	5.7889	0	2,9 (4,1)
	isotig15823	1103	KINESIN-12B	AT3G23670.2	gametogenesis	-	TAIR	32	4.96791	0	0.31474	1.33813	1.0344	0.917203	1,0 (0,1)	3.25035	1.37362	2,3 (1,3)
	isotig27787	666	KINESIN-12B	AT3G23670.1	gametogenesis	-	TAIR	20	3.19963	0	0	3.54585	7.52826	0	3,8 (5,3)	0	0	0,0 (0,0)
	HHKO36P01CMAC3	181	KINESIN-12B	AT3G23670.2	gametogenesis	-	TAIR	1	1	0	0	0	0	0	0	0	0	0
	isotig20845	1258	KLU	AT1G13710.1	seed development and size regulation	Xiadong Sun et al. (2010)	-	49	0.483978	0	2.48364	6.33559	0	1.39329	0,7 (1,0)	2.96002	2.01521	2,5 (0,7)
	isotig28385	624	KLU	AT1G13710.1	seed development and size regulation	Xiadong Sun et al. (2010)	-	11	0	0	0	3.78451	0	4.86382	2,4 (3,4)	0	0	0,0 (0,0)
	isotig30819	496	KLU	AT1G13710.1	seed development and size regulation	Xiadong Sun et al. (2010)	-	6	0	0	0	2.38058	1.15015	2.03967	1,6 (0,6)	0	0	0,0 (0,0)
	HHKO36P01BXLXI	293	KUP11	AT2G35060.1	gametogenesis	-	TAIR	1	0	0	1	0	0	0	0	0	0	0
	HHKO36P01EMNH4	169	KUP11	AT2G35060.1	gametogenesis	-	TAIR	1	0	0	0	1	0	0	0	0	0	0
	isotig18212	1770	La1	AT4G32720.1	embryogenesis	-	TAIR	130	6.19164	4.8422	4.70723	2.83517	4.37613	4.83835	4,6 (0,3)	4.5976	2.88142	3,7 (1,2)
	isotig19451	1448	LAP3	AT3G59530.2	gametogenesis	-	TAIR	164	0.420473	1.1838	8.39126	8.76605	11.6113	5.30905	8,5 (4,5)	15.2383	13.2709	14,3 (1,4)
	isotig11523	1397	LAP5	AT4G34850.1	gametogenesis	-	TAIR	102	0	0	0.745508	5.91651	4.08356	9.16999	6,6 (3,6)	10.8586	14.1418	12,5 (2,3)
	isotig11524	1312	LAP5	AT4G34850.1	gametogenesis	-	TAIR	101	0	0	0.793807	6.07483	4.34812	9.76409	7,1 (3,8)	11.5621	15.058	13,3 (2,5)
	isotig19494	1436	LAP5	AT4G34850.1	gametogenesis	-	TAIR	51	0	0	0.241754	2.46678	3.13619	4.03862	3,6 (0,6)	6.05118	5.98577	6,0 (0,0)
	isotig29766	550	LAP5	AT4G34850.1	gametogenesis	-	TAIR	11	0	0	1.26239	2.68356	0	0	0,0 (0,0)	0	3.70917	1,9 (2,6)
	isotig12787	1148	LAP6	AT1G02050.1	gametogenesis	-	TAIR	46	0.795529	3.48402	0.302403	0.771407	9.17935	0.763396	5,0 (6,0)	3.72427	7.97069	5,8 (3,0)
	isotig12788	1114	LAP6	AT1G02050.1	gametogenesis	-	TAIR	44	0.819809	3.59036	0.311632	0.794951	6.49506	0.786695	3,6 (4,0)	4.33323	7.75614	6,0 (2,4)
	isotig19144	1499	LAP6	AT1G02050.1	gametogenesis	-	TAIR	133	0	0	5.32665	3.15081	15.0219	8.23215	11,6 (4,8)	13.1568	11.7987	12,5 (1,0)
	isotig20080	1351	LBD27	AT3G47870.1	gametogenesis	-	TAIR	65	0.225331	0	3.5975	0	4.9334	0.748834	2,8 (3,0)	19.0887	5.263	12,2 (9,8)
	isotig18100	1829	LCB2	AT5G23670.2	gametogenesis	-	TAIR	124	1.66442	3.4364	7.02289	2.58232	5.51551	1.51144	3,5 (2,8)	9.87658	6.10199	8,0 (2,7)
	isotig03924	381	LEA3	AT1G02820.1	embryogenesis	-	TAIR	13	0	0	0.911177	0	0	0	0,0 (0,0)	12.3062	11.9692	12,1 (0,2)
	isotig33496	277	LEA3	AT1G02820.1	embryogenesis	-	TAIR	24	2.198	0	0	2.13135	5.96101	35.2905	20,6 (20,7)	11.4511	9.1521	10,3 (1,6)
	isotig20144	1343	Leucine-rich repeat protein kinase family protein	AT2G01820.1	gametogenesis	-	TAIR	126	4.76014	2.12725	4.13591	5.7148	7.98105	8.13286	8,1 (0,1)	8.42122	7.52842	8,0 (0,6)
	isotig20947	1247	Leucine-rich repeat protein kinase family protein	AT2G01820.1	gametogenesis	-	TAIR	78	4.39423	1.83281	0.835184	3.55082	3.65981	10.8673	7,3 (5,1)	7.51988	2.04495	4,8 (3,9)
	HHKO36P01CYO1N	217	Leucine-rich repeat protein kinase family protein	AT2G01820.1	gametogenesis	-	TAIR	1	0	1	0	0	0	0	0	0	0	0
	isotig18301	1733	lis	AT2G41500.1	cell specification & regulation of megagametogenesis	Armenta-Medina et al. (2011); Drews et al. (1998); Koltunow et al. (2011)	TAIR	81	3.16192	3.62676	1.8029	4.08805	6.70434	1.08947	3,9 (4,0)	0.318381	2.06006	1,2 (1,2)
	isotig19224	1486	LOX3	AT1G17420.1	gametogenesis	-	TAIR	30	0	0.384508	0.233619	0.198648	6.14238	1.86032	4,0 (3,0)	6.21717	0	3,1 (4,4)
	isotig13265	1075	LOX4	AT1G72520.1	gametogenesis	-	TAIR	54	1.6991	3.72061	0	1.64758	6.84273	8.34398	7,6 (1,1)	7.31219	3.76766	5,5 (2,5)
	isotig13266	1035	LOX4	AT1G72520.1	gametogenesis	-	TAIR	40	1.17651	1.10412	0	1.42605	3.85827	6.71152	5,3 (2,0)	6.66248	3.91327	5,3 (1,9)
	isotig31094	488	LOX4	AT1G72520.1	gametogenesis	-	TAIR	8	0	0	0	0	0	11.0524	5,5 (7,8)	1.13064	1.04511	1,1 (0,1)
	isotig19127	1501	LUG	AT4G32551.2	sporophytic mutants with gametophytic defects	Bencivenga et al. (2011)	-	84	2.43376	2.284	1.15642	2.94995	7.14094	5.30187	6,2 (1,3)	9.1864	4.73705	7,0 (3,1)
	isotig26475	751	LUG	AT4G32551.2	sporophytic mutants with gametophytic defects	Bencivenga et al. (2011)	-	15	1.62142	0	0	0.393065	4.47752	5.20826	4,8 (0,5)	0	1.35822	0,7 (1,0)
	isotig32225	423	LUG	AT4G32551.2	sporophytic mutants with gametophytic defects	Bencivenga et al. (2011)	-	11	1.43935	1.35078	0	0	1.34864	4.14363	2,7 (2,0)	0	9.53974	4,8 (6,7)
	HHKO36P01BT9EJ	494	LUG	AT4G32551.2	sporophytic mutants with gametophytic defects	Bencivenga et al. (2011)	-	1	0	0	0	1	0	0	0	0	0	0
	isotig08786	2100	LUH	AT2G32700.6	embryogenesis	-	TAIR	199	6.23341	5.16962	5.45535	3.37362	6.40499	5.52329	6,0 (0,6)	10.2445	8.20757	9,2 (1,4)
	isotig08787	2097	LUH	AT2G32700.6	embryogenesis	-	TAIR	199	6.09716	5.17702	5.46315	3.37844	6.41415	5.53119	6,0 (0,6)	10.2591	8.46252	9,4 (1,3)
	isotig29836	547	LUH	AT2G32700.7	embryogenesis	-	TAIR	8	0.556531	0	0.634659	1.07931	0	1.8495	0,9 (1,3)	0	2.79714	1,4 (2,0)
	isotig29300	576	MAA3	AT4G15570.1	gametogenesis	-	TAIR	34	8.45618	0.991978	4.82164	1.53746	1.98081	3.27787	2,6 (0,9)	0	1.77087	0,9 (1,3)
	isotig30006	536	MAA3	AT4G15570.1	gametogenesis	-	TAIR	8	0.567952	2.13201	0	1.65219	0	0	0,0 (0,0)	1.02939	0.951514	1,0 (0,1)
	F6Z56EY03GULY8	515	MAA3	AT4G15570.1	gametogenesis	-	TAIR	1	0	0	0	0	1	0	0,5 (0,71)	0	0	0
	F6Z56EY03G3RI5	251	MAA3	AT4G15570.1	gametogenesis	-	TAIR	1	0	0	0	0	1	0	0,5 (0,71)	0	0	0
	isotig14165	921	MAGO	AT1G02140.1	maternal effect embryo arrest phenotype	-	GenBank	80	5.28855	2.48156	1.13081	4.80768	11.9958	8.49382	10,2 (2,5)	9.88072	16.4507	13,2 (4,6)
	isotig14166	921	MAGO	AT1G02140.1	maternal effect embryo arrest phenotype	-	GenBank	79	5.28855	3.10195	1.13081	4.16666	11.9958	8.49382	10,2 (2,5)	9.88072	16.4507	13,2 (4,6)
	F6Z56EY01BNOT0	258	MAPKKK6	AT3G07980.1	gametogenesis	-	TAIR	1	0	0	0	0	0	0	0	1	0	0,5 (0,71)
	isotig19229	1483	MAPKKK7	AT3G13530.1	gametogenesis	-	TAIR	84	5.33714	3.46758	3.74547	1.5924	4.87896	2.3638	3,6 (1,8)	4.18431	4.0866	4,1 (0,1)
	isotig21593	1177	MAPKKK7	AT3G13530.1	gametogenesis	-	TAIR	55	0.775928	0.970908	2.65457	3.0096	8.03498	5.67191	6,9 (1,7)	5.3899	3.8491	4,6 (1,1)
	isotig24600	896	MAPKKK7	AT3G13530.1	gametogenesis	-	TAIR	14	0.339757	0	0	0.329455	7.43864	0	3,7 (5,3)	5.07821	1.70763	3,4 (2,4)
	F6Z56EY01BYOFE	188	MAPKKK7	AT3G13530.1	gametogenesis	-	TAIR	1	0	0	0	0	0	0	0	1	0	0,5 (0,71)
	isotig08082	299	MCC1	AT3G02980.1	meiosis	-	TAIR	5	1.01813	0	1.16106	1.97453	0	2.93103	1,5 (2,1)	0	0	0,0 (0,0)
	isotig10335	1798	MCM2	AT1G44900.2	embryogenesis	-	TAIR	81	4.74073	0	0.965401	4.92533	1.8702	1.94967	1,9 (0,1)	2.07103	2.24433	2,2 (0,1)
	isotig10336	1782	MCM2	AT1G44900.2	embryogenesis	-	TAIR	78	4.61246	0	0.974069	4.63825	1.88699	1.96718	1,9 (0,1)	2.08962	2.26448	2,2 (0,1)
	isotig31403	472	MCM2	AT1G44900.2	embryogenesis	-	TAIR	8	3.22481	0	0.735505	1.25081	0	0	0,0 (0,0)	0	0	0,0 (0,0)
	HHKO36P01BZ89Q	353	MCM2	AT1G44900.2	embryogenesis	-	TAIR	1	0	0	1	0	0	0	0	0	0	0
	HHKO36P01DAJ9N	172	MCM2	AT1G44900.2	embryogenesis	-	TAIR	1	0	0	0	1	0	0	0	0	0	0
	isotig19870	1376	MEE11	AT2G01620.1	maternal effect embryo arrest phenotype	-	GenBank	49	2.21237	0.415247	0	2.35982	1.24376	2.74426	2,0 (1,1)	5.11209	3.33583	4,2 (1,3)
	isotig15552	277	MEE12	AT2G02955.1	maternal effect embryo arrest phenotype	-	GenBank	3	1.099	0	0	1.06567	0	0	0,0 (0,0)	1.99189	0	1,0 (1,4)
	isotig15551	1166	MEE12	AT2G02955.1	maternal effect embryo arrest phenotype	-	GenBank	21	0.783248	1.4701	0	1.26583	0.489257	3.23851	1,9 (1,9)	4.8487	0	2,4 (3,4)
	isotig17553	353	MEE12	AT2G02955.1	maternal effect embryo arrest phenotype	-	GenBank	3	0	0	0	0	0	7.83125	3,9 (5,5)	0	0	0,0 (0,0)
	isotig17554	317	MEE12	AT2G02955.1	maternal effect embryo arrest phenotype	-	GenBank	3	0	0	0	0	0	8.7206	4,4 (6,2)	0	0	0,0 (0,0)
	isotig24453	914	MEE12	AT2G02955.1	maternal effect embryo arrest phenotype	-	GenBank	37	3.99679	3.12571	2.27894	1.29187	1.2483	5.90106	3,6 (3,3)	1.6594	0.557999	1,1 (0,8)
	isotig11497	1522	MEE13	AT2G14680.3	maternal effect embryo arrest phenotype	-	GenBank	43	1.60012	0.750827	1.36856	2.13345	3.25467	3.89931	3,6 (0,5)	2.44659	0.670186	1,6 (1,3)
	isotig11498	1193	MEE13	AT2G14680.3	maternal effect embryo arrest phenotype	-	GenBank	36	1.78622	0.957887	1.16398	1.73205	4.15222	4.97465	4,6 (0,6)	3.1213	0.855007	2,0 (1,6)
	isotig22594	1076	MEE13	AT2G14680.3	maternal effect embryo arrest phenotype	-	GenBank	17	1.13168	0	0.322638	1.09737	0	2.82065	1,4 (2,0)	0.512783	2.35607	1,4 (1,3)
	isotig31771	447	MEE13	AT2G14680.2	maternal effect embryo arrest phenotype	-	GenBank	9	0.681034	1.27825	1.55328	0	1.27623	2.26325	1,8 (0,7)	1.23435	3.3895	2,3 (1,5)
	isotig06225	1078	MEE14	AT2G15890.1	maternal effect embryo arrest phenotype	-	GenBank	145	4.80072	10.0707	1.6102	7.11965	15.235	11.8836	13,6 (2,4)	10.2343	16.8935	13,6 (4,7)
	isotig06226	983	MEE14	AT2G15890.1	maternal effect embryo arrest phenotype	-	GenBank	140	4.95499	10.4627	1.76581	6.90682	16.7073	13.032	14,9 (2,6)	11.2234	18.5261	14,9 (5,2)
	isotig06227	719	MEE14	AT2G15890.1	maternal effect embryo arrest phenotype	-	GenBank	64	3.38717	7.94687	1.4485	7.80061	2.38028	11.5345	7,0 (6,5)	6.52107	7.03106	6,8 (0,4)
	isotig06228	624	MEE14	AT2G15890.1	maternal effect embryo arrest phenotype	-	GenBank	67	3.41499	8.24105	1.11269	9.46127	8.13148	11.8861	10,0 (2,7)	6.62963	12.1403	9,4 (3,9)
	isotig11625	1383	MEE18	AT2G34090.3	maternal effect embryo arrest phenotype	-	GenBank	39	0.88047	2.06573	1.50611	2.34787	1.60642	1.46301	1,5 (0,1)	3.78915	1.82227	2,8 (1,4)
	isotig11626	1287	MEE18	AT2G34090.3	maternal effect embryo arrest phenotype	-	GenBank	39	0.946146	2.21981	1.61845	2.52301	1.72624	1.57214	1,6 (0,1)	4.0718	1.9582	3,0 (1,5)
	isotig24668	896	MEE21	AT2G34570.1	maternal effect embryo arrest phenotype	-	GenBank	44	4.41684	3.1885	0.774907	2.63564	5.52857	7.29971	6,4 (1,3)	0.615798	2.84605	1,7 (1,6)
	HHKO36P01C2P01	442	MEE27	AT2G34880.1	maternal effect embryo arrest phenotype	-	GenBank	1	0	0	1	0	0	0	0	0	0	0
	isotig28980	594	MEE3	AT2G21650.1	maternal effect embryo arrest phenotype	-	GenBank	19	1.53749	1.92384	4.67553	0.993911	0	6.35708	3,2 (4,5)	0	0	0,0 (0,0)
	isotig20855	1259	MEE31	AT3G02570.1	maternal effect embryo arrest phenotype	-	GenBank	51	1.20898	0.453836	3.3089	1.87572	1.76463	2.89183	2,3 (0,8)	3.50599	5.63573	4,6 (1,5)
	isotig07090	452	MEE32	AT3G06350.1	embryo defective phenotype	-	GenBank	8	0	0	0	1.95924	0	2.23822	1,1 (1,6)	0	4.51338	2,3 (3,2)
	isotig07088	1653	MEE32	AT3G06350.1	embryo defective phenotype	-	GenBank	110	2.39413	4.14795	3.36027	3.75017	3.37828	8.24093	5,8 (3,4)	8.59317	5.19095	6,9 (2,4)
	isotig07089	1599	MEE32	AT3G06350.1	embryo defective phenotype	-	GenBank	76	1.71345	2.50135	1.73688	3.32298	1.38941	4.09039	2,7 (1,9)	6.5546	6.00416	6,3 (0,4)
	isotig08523	1544	MEE32	AT3G06350.1	embryo defective phenotype	-	GenBank	54	1.97165	0.370065	1.34906	2.67661	2.17786	3.10089	2,6 (0,7)	5.71602	2.29289	4,0 (2,4)
	isotig08524	1471	MEE32	AT3G06350.1	embryo defective phenotype	-	GenBank	54	2.06949	0.388429	1.41601	2.80944	2.28594	3.25478	2,8 (0,7)	5.99969	2.40668	4,2 (2,5)
	isotig17437	430	MEE32	AT3G06350.1	embryo defective phenotype	-	GenBank	3	0	0	0	0	0	2.03809	1,0 (1,4)	2.5663	0	1,3 (1,8)
	isotig17438	355	MEE32	AT3G06350.1	embryo defective phenotype	-	GenBank	3	0	0	0	0	0	2.46867	1,2 (1,7)	3.10848	0	1,6 (2,2)
	isotig21259	1213	MEE32	AT3G06350.1	embryo defective phenotype	-	GenBank	29	0	0	0	0	3.66311	4.33493	4,0 (0,5)	5.91328	2.93088	4,4 (2,1)
	isotig23828	966	MEE32	AT3G06350.1	embryo defective phenotype	-	GenBank	53	4.09678	0.59149	0.718754	6.72279	5.7185	4.67618	5,2 (0,7)	2.2847	1.05592	1,7 (0,9)
	F6Z56EY01BW6NT	498	MEE32	AT3G06350.1	embryo defective phenotype	-	GenBank	1	0	0	0	0	0	0	0	1	0	0,5 (0,71)
	F6Z56EY01CKBHV	439	MEE32	AT3G06350.1	embryo defective phenotype	-	GenBank	1	0	0	0	0	0	0	0	1	0	0,5 (0,71)
	isotig20340	1315	MEE40	AT3G53700.1	maternal effect embryo arrest phenotype	-	GenBank	44	0.926	4.34509	2.37599	1.79584	3.03674	0	1,5 (2,1)	1.67834	1.52866	1,6 (0,1)
	HHKO36P01A2BSJ	404	MEE40	AT3G53700.1	maternal effect embryo arrest phenotype	-	GenBank	1	0	0	0	1	0	0	0	0	0	0
	HHKO36P01BLUXU	150	MEE40	AT3G53700.1	maternal effect embryo arrest phenotype	-	GenBank	1	0	0	0	1	0	0	0	0	0	0
	isotig14777	855	MEE44	AT4G00060.1	maternal effect embryo arrest phenotype	-	GenBank	16	0.35605	1.33656	1.62413	0.690507	0	0	0,0 (0,0)	0.645327	7.0533	3,8 (4,5)
	isotig14778	801	MEE44	AT4G00060.1	maternal effect embryo arrest phenotype	-	GenBank	17	0.380053	0.713333	2.16703	1.10559	0	0	0,0 (0,0)	0.688832	7.52881	4,1 (4,8)
	HHKO36P01DRDFO	317	MEE44	AT4G00060.1	maternal effect embryo arrest phenotype	-	GenBank	1	1	0	0	0	0	0	0	0	0	0
	F43FOUR04IOBN8	420	MEE44	AT4G00060.1	maternal effect embryo arrest phenotype	-	GenBank	1	0	0	0	0	0	1	0,5 (0,71)	0	0	0
	F6Z56EY02D9FGC	418	MEE44	AT4G00060.1	maternal effect embryo arrest phenotype	-	GenBank	1	0	0	0	0	0	0	0	0	1	0,5 (0,71)
	F6Z56EY02ES7BD	232	MEE44	AT4G00060.1	maternal effect embryo arrest phenotype	-	GenBank	1	0	0	0	0	0	0	0	0	1	0,5 (0,71)
	isotig12545	1184	MEE47	AT4G00950.1	maternal effect embryo arrest phenotype	-	GenBank	22	0	0	0	0.249317	3.32187	4.78392	4,1 (1,0)	1.747	4.28231	3,0 (1,8)
	isotig12546	1147	MEE47	AT4G00950.1	maternal effect embryo arrest phenotype	-	GenBank	22	0	0	0	0.25736	3.42903	4.93824	4,2 (1,1)	1.80335	4.42045	3,1 (1,9)
	isotig13994	601	MEE48	AT4G14080.1	maternal effect embryo arrest phenotype & gametogenesis	-	GenBank & TAIR	68	0	0	2.31054	1.96467	7.39326	6.28304	6,8 (0,8)	39.4766	12.58	26,0 (19,0)
	isotig11517	1441	MEE49	AT4G01560.1	maternal effect embryo arrest phenotype	-	GenBank	64	2.95761	1.58606	3.85464	1.63882	2.33353	2.71437	2,5 (0,3)	5.7417	3.84142	4,8 (1,3)
	isotig11518	1267	MEE49	AT4G01560.1	maternal effect embryo arrest phenotype	-	GenBank	74	4.32486	2.25485	2.74	3.72776	1.35077	5.48258	3,4 (2,9)	1.30644	8.73795	5,0 (5,3)
	isotig27969	654	MEE50	AT4G00231.1	maternal effect embryo arrest phenotype	-	GenBank	15	1.86191	0.873669	1.59247	1.80545	0.872284	1.34003	1,1 (0,3)	0	1.53684	0,8 (1,1)
	F43FOUR02EUTWV	424	MEE50	AT4G00231.1	maternal effect embryo arrest phenotype	-	GenBank	1	0	0	0	0	0	0	0	0	1	0,5 (0,71)
	F43FOUR02C2XKH	424	MEE50	AT4G00231.1	maternal effect embryo arrest phenotype	-	GenBank	1	0	0	0	0	0	0	0	0	1	0,5 (0,71)
	HHKO36P01A4PQS	166	MEE57	AT4G13610.1	maternal effect embryo arrest phenotype	-	GenBank	1	1	0	0	0	0	0	0	0	0	0
	isotig02290	939	MEE59	AT4G37300.1	maternal effect embryo arrest phenotype	-	GenBank	75	2.91779	2.43399	4.06682	3.14368	13.1733	11.7761	12,5 (1,0)	4.99323	5.92689	5,5 (0,7)
	isotig02291	924	MEE59	AT4G37300.1	maternal effect embryo arrest phenotype	-	GenBank	77	2.96515	2.4735	4.13284	3.19471	13.3872	12.9157	13,2 (0,3)	5.07429	6.57506	5,8 (1,1)
	isotig02292	885	MEE59	AT4G37300.1	maternal effect embryo arrest phenotype	-	GenBank	55	0.68796	1.29125	2.74589	1.66775	14.0452	9.21807	11,6 (3,4)	5.92136	5.13596	5,5 (0,6)
	isotig02293	830	MEE59	AT4G37300.1	maternal effect embryo arrest phenotype	-	GenBank	70	2.93419	3.44205	4.18263	3.55653	15.5906	12.1037	13,8 (2,5)	2.4921	5.49428	4,0 (2,1)
	isotig02294	815	MEE59	AT4G37300.1	maternal effect embryo arrest phenotype	-	GenBank	73	2.98819	3.5054	4.25961	3.62198	15.8776	13.4018	14,6 (1,8)	3.21497	6.22118	4,7 (2,1)
	isotig02295	776	MEE59	AT4G37300.1	maternal effect embryo arrest phenotype	-	GenBank	59	0.392297	2.20894	3.13158	1.90201	16.7532	15.2046	16,0 (1,1)	5.33105	5.87661	5,6 (0,4)
	isotig26118	777	MEE59	AT4G37300.1	maternal effect embryo arrest phenotype	-	GenBank	206	16.0635	34.5622	5.36152	16.7161	18.7017	34.6245	26,7 (11,3)	4.79242	10.4253	7,6 (4,0)
	isotig29734	550	MEE60	AT5G05950.1	maternal effect embryo arrest phenotype	-	GenBank	14	0.553495	3.11662	0.631197	0.536712	6.00437	7.11164	6,6 (0,8)	2.00638	0	1,0 (1,4)
	isotig30295	524	MEE62	AT5G45800.1	maternal effect embryo arrest phenotype	-	GenBank	11	0.580959	0	0	0.563343	7.39098	3.34495	5,4 (2,9)	0	4.83804	2,4 (3,4)
	isotig05066	1194	MEE66	AT2G02240.1	maternal effect embryo arrest phenotype	-	GenBank	50	2.80456	1.91417	1.45376	0.988917	1.43335	7.28575	4,4 (4,1)	4.0429	5.06323	4,6 (0,7)
	isotig05067	1201	MEE66	AT2G02240.1	maternal effect embryo arrest phenotype	-	GenBank	50	2.78821	1.90301	1.73435	0.983153	1.425	7.24328	4,3 (4,1)	4.01933	4.60907	4,3 (0,4)
	isotig05068	1200	MEE66	AT2G02240.1	maternal effect embryo arrest phenotype	-	GenBank	47	2.53685	1.9046	1.73579	0.983972	0.950789	7.24932	4,1 (4,5)	3.56289	4.61291	4,1 (0,7)
	isotig13397	1125	MEE66	AT2G02240.1	maternal effect embryo arrest phenotype	-	GenBank	46	1.89418	1.52368	2.1601	0.787178	5.57796	3.35654	4,5 (1,6)	2.81952	4.05355	3,4 (0,9)
	isotig13398	938	MEE66	AT2G02240.1	maternal effect embryo arrest phenotype	-	GenBank	45	1.94726	1.82744	2.59073	0.94411	6.68999	4.0257	5,4 (1,9)	3.38162	4.86167	4,1 (1,0)
	isotig14788	622	MEE66	AT2G02240.1	maternal effect embryo arrest phenotype	-	GenBank	38	2.44712	4.59308	3.90693	4.27126	2.65466	2.81794	2,7 (0,1)	1.77413	6.53564	4,2 (3,4)
	isotig20664	1276	MEE67	AT3G10110.1	maternal effect embryo arrest phenotype	-	GenBank	82	5.72581	2.68674	3.80895	4.39549	2.63528	0.792849	1,7 (1,3)	2.91827	3.98526	3,5 (0,8)
	isotig28299	629	MEE67	AT3G10110.1	maternal effect embryo arrest phenotype	-	GenBank	8	0	0	0	0	5.34598	3.00167	4,2 (1,7)	0	2.40876	1,2 (1,7)
	isotig27395	689	MEE9	AT1G60870.1	maternal effect embryo arrest phenotype & gametogenesis	-	GenBank & TAIR	55	2.65099	2.48786	0.503858	3.42748	11.3294	15.3661	13,3 (2,9)	10.6079	8.83931	9,7 (1,3)
	isotig32365	413	MEI1	AT1G77320.2	plant meiotic genes	Mercier and Grelon (2008)	TAIR	8	0.7371	0	1.68115	2.14425	0	0	0,0 (0,0)	5.00834	0	2,5 (3,5)
	isotig05377	567	MEL1	AT4G37590.1	plant meiotic genes	Mercier and Grelon (2008)	-	7	0.5369	2.01545	0	0	1.00613	1.78426	1,4 (0,6)	0.973112	0.899491	0,9 (0,1)
	isotig05378	478	MEL1	AT4G37590.1	plant meiotic genes	Mercier and Grelon (2008)	-	7	0.636867	2.39071	0	0	1.19346	2.11647	1,7 (0,7)	1.1543	1.06697	1,1 (0,1)
	HHKO36P02HLZ6C	192	MER3	AT3G27730.1	plant meiotic genes	Mercier and Grelon (2008)	-	1	0	0	0	1	0	0	0	0	0	0
	isotig11077	1475	MET1	AT5G49160.1	regulation of megagametogenesis & seed development and size regulation	Drews et al. (1998); Koltunow et al. (2011); Xiadong Sun et al. (2010)	-	62	3.71498	0	1.41217	2.60169	1.54705	3.15423	2,4 (1,1)	2.6185	4.11889	3,4 (1,1)
	isotig11078	1444	MET1	AT5G49160.1	regulation of megagametogenesis & seed development and size regulation	Drews et al. (1998); Koltunow et al. (2011); Xiadong Sun et al. (2010)	-	62	3.79474	0	1.44249	2.65754	1.58026	3.22194	2,4 (1,2)	2.67471	4.20731	3,4 (1,1)
	isotig24484	910	MET1	AT5G49160.1	regulation of megagametogenesis & seed development and size regulation	Drews et al. (1998); Koltunow et al. (2011); Xiadong Sun et al. (2010)	-	26	0.66906	0.62789	0.762985	2.59509	4.32208	1.92611	3,1 (1,7)	1.21265	2.78586	2,0 (1,1)
	F43FOUR03F6YPZ	198	MET1	AT5G49160.1	regulation of megagametogenesis & seed development and size regulation	Drews et al. (1998); Koltunow et al. (2011); Xiadong Sun et al. (2010)	-	1	0	0	0	0	1	0	0,5 (0,71)	0	0	0
	isotig05183	1010	MGD1	AT4G31780.2	embryogenesis	-	TAIR	25	0.904225	1.69717	0.687442	0.876807	4.90456	5.47412	5,2 (0,4)	0.546292	2.51003	1,5 (1,4)
	isotig05184	940	MGD1	AT4G31780.2	embryogenesis	-	TAIR	28	0.971561	1.2157	0.738635	0.942101	6.48356	5.88177	6,2 (0,4)	1.17395	3.23951	2,2 (1,5)
	isotig05185	945	MGD1	AT4G31780.2	embryogenesis	-	TAIR	28	0.64428	1.20927	0.734727	0.937116	6.44926	5.85065	6,1 (0,4)	2.7727	3.22237	3,0 (0,3)
	isotig19347	1461	MGD1	AT4G31780.2	embryogenesis	-	TAIR	85	1.87529	3.51979	1.66332	3.43481	3.12374	6.3689	4,7 (2,3)	12.2695	4.84631	8,6 (5,2)
	isotig28401	630	MGD1	AT4G31780.1	embryogenesis	-	TAIR	14	0.48321	0.906952	0.551045	0	6.33859	0	3,2 (4,5)	1.7516	3.19078	2,5 (1,0)
	isotig07933	1105	MGP1	AT2G21870.1	gametogenesis	-	TAIR	101	3.30594	5.17086	4.39839	6.14426	5.05366	7.50524	6,3 (1,7)	9.48489	9.16343	9,3 (0,2)
	isotig07934	702	MGP1	AT2G21870.1	gametogenesis	-	TAIR	63	5.2038	5.69752	6.92339	3.36401	6.32956	9.317	7,8 (2,1)	6.67898	7.18007	6,9 (0,4)
	isotig22192	1113	MGP1	AT2G21870.1	gametogenesis	-	TAIR	525	25.9839	40.0428	56.768	20.4221	23.0365	13.814	18,4 (6,5)	13.1336	18.2622	15,7 (3,6)
	HHKO36P01C4D6M	205	MGP3	AT1G68990.1	embryo defective phenotype	-	GenBank	1	1	0	0	0	0	0	0	0	0	0
	isotig04949	1470	MIRO1	AT5G27540.2	embryo defective phenotype & embryogenesis	-	GenBank & TAIR	98	2.48508	5.44171	3.54243	4.41783	2.67557	3.94521	3,3 (0,9)	7.41087	5.85747	6,6 (1,1)
	isotig04950	1473	MIRO1	AT5G27540.2	embryo defective phenotype & embryogenesis	-	GenBank & TAIR	98	2.48002	5.43063	3.53522	4.40884	2.67013	3.93717	3,3 (0,9)	7.39578	5.84554	6,6 (1,1)
	isotig04951	1407	MIRO1	AT5G27540.2	embryo defective phenotype & embryogenesis	-	GenBank & TAIR	99	3.24544	6.49756	1.97389	4.61565	9.11144	3.83338	6,5 (3,7)	4.60731	3.96608	4,3 (0,5)
	isotig14149	1223	MKKK20	AT3G50310.1	gametogenesis	-	TAIR	50	0.497829	0.467195	1.98701	0.482734	3.21594	6.89173	5,1 (2,6)	4.39818	8.29151	6,3 (2,8)
	isotig14150	620	MKKK20	AT3G50310.1	gametogenesis	-	TAIR	39	0.982008	0.92158	0.559933	0.476116	6.3437	13.5945	10,0 (5,1)	6.00598	15.5331	10,8 (6,7)
	isotig05601	1694	ML1	AT5G61960.2	meiosis	-	TAIR	131	3.23471	2.36107	5.73815	3.48514	6.0617	4.45821	5,3 (1,1)	5.45529	6.28721	5,9 (0,6)
	isotig05602	1677	ML1	AT5G61960.2	meiosis	-	TAIR	131	3.2675	2.38501	5.79632	3.52047	6.12315	4.50341	5,3 (1,1)	5.51059	6.35094	5,9 (0,6)
	isotig05603	1195	ML1	AT5G61960.2	meiosis	-	TAIR	122	4.33069	3.34699	8.13425	4.94045	7.63814	4.11973	5,9 (2,5)	7.27155	7.64471	7,5 (0,3)
	isotig05604	1178	ML1	AT5G61960.2	meiosis	-	TAIR	122	4.39319	3.39529	8.25164	5.01174	7.74837	4.17918	6,0 (2,5)	7.37649	7.75503	7,6 (0,3)
	isotig07545	443	ML1	AT5G61960.2	meiosis	-	TAIR	6	0	0	0.783653	0	1.28775	4.56738	2,9 (2,3)	0	3.42011	1,7 (2,4)
	isotig09562	1015	ML1	AT5G61960.2	meiosis	-	TAIR	70	2.39939	0	1.36811	3.19912	14.2571	8.90086	11,6 (3,8)	11.4131	6.96111	9,2 (3,1)
	isotig09563	1001	ML1	AT5G61960.2	meiosis	-	TAIR	69	2.12883	0	2.08087	3.24386	13.3167	9.02535	11,2 (3,0)	11.5727	7.05847	9,3 (3,2)
	isotig16883	753	ML1	AT5G61960.1	meiosis	-	TAIR	7	0.404279	0.758804	0	0	4.46563	1.34353	2,9 (2,2)	0	0	0,0 (0,0)
	isotig28590	613	ML1	AT5G61960.2	meiosis	-	TAIR	18	0.993221	0	3.39796	1.44466	0.930626	0	0,5 (0,7)	2.47421	4.96761	3,7 (1,8)
	isotig30634	509	ML1	AT5G61960.2	meiosis	-	TAIR	6	0	1.12255	0.68204	0	0	0	0,0 (0,0)	11.919	0	6,0 (8,4)
	isotig31863	446	ML1	AT5G61960.2	meiosis	-	TAIR	6	0	0	0.778382	1.98559	0	0	0,0 (0,0)	0	3.3971	1,7 (2,4)
	HHKO36P02HXGW5	192	ML2	AT2G42890.3	meiosis	-	TAIR	1	0	0	1	0	0	0	0	0	0	0
	HHKO36P01A603P	274	ML2	AT2G42890.3	meiosis	-	TAIR	1	0	0	0	1	0	0	0	0	0	0
	isotig17691	3290	ML5	AT1G29400.2	meiosis	-	TAIR	146	2.40577	1.38937	1.89935	2.51227	6.7345	4.40688	5,6 (1,6)	5.53278	2.47122	4,0 (2,2)
	isotig21342	1204	ML5	AT1G29400.2	meiosis	-	TAIR	82	2.02274	1.4237	5.19007	5.39387	3.31671	10.8647	7,1 (5,3)	8.4748	0.847195	4,7 (5,4)
	F6Z56EY04IG8FK	396	ML5	AT1G29400.2	meiosis	-	TAIR	1	0	0	0	0	0	1	0,5 (0,71)	0	0	0
	F43FOUR02C1YFJ	421	ML5	AT1G29400.2	meiosis	-	TAIR	1	0	0	0	0	0	0	0	0	1	0,5 (0,71)
	F43FOUR02DYSPY	423	ML5	AT1G29400.2	meiosis	-	TAIR	1	0	0	0	0	0	0	0	0	1	0,5 (0,71)
	F43FOUR02DTKPZ	419	ML5	AT1G29400.2	meiosis	-	TAIR	1	0	0	0	0	0	0	0	0	1	0,5 (0,71)
	isotig23776	971	MLH1	AT4G09140.1	plant meiotic genes	Mercier and Grelon (2008)	TAIR	16	0.940543	0	0.715053	1.52004	0	1.04189	0,5 (0,7)	3.69221	1.56036	2,6 (1,5)
	F43FOUR01AUOXI	419	MLH1	AT4G09140.1	plant meiotic genes	Mercier and Grelon (2008)	TAIR	1	0	0	0	0	0	0	0	1	0	0,5 (0,71)
	F43FOUR01BY2F2	413	MLH1	AT4G09140.1	plant meiotic genes	Mercier and Grelon (2008)	TAIR	1	0	0	0	0	0	0	0	1	0	0,5 (0,71)
	F6Z56EY02D8QNU	364	MLH1	AT4G09140.1	plant meiotic genes	Mercier and Grelon (2008)	TAIR	1	0	0	0	0	0	0	0	0	1	0,5 (0,71)
	F6Z56EY02E0T2X	411	MLH1	AT4G09140.1	plant meiotic genes	Mercier and Grelon (2008)	TAIR	1	0	0	0	0	0	0	0	0	1	0,5 (0,71)
	F6Z56EY02DL3ZZ	381	MLH1	AT4G09140.1	plant meiotic genes	Mercier and Grelon (2008)	TAIR	1	0	0	0	0	0	0	0	0	1	0,5 (0,71)
	isotig16319	624	MMD/DUET	AT1G66170.1	plant meiotic genes	Mercier and Grelon (2008)	TAIR	22	0	0	0	0	17.8984	3.24255	10,6 (10,4)	3.53689	4.06271	3,8 (0,4)
	isotig16320	580	MMD/DUET	AT1G66170.1	plant meiotic genes	Mercier and Grelon (2008)	TAIR	22	0	0	0	0	19.2562	3.48853	11,4 (11,1)	3.8052	4.37091	4,1 (0,4)
	isotig30894	496	MND1	AT4G29170.1	plant meiotic genes	Mercier and Grelon (2008)	GenBank & TAIR	17	3.06877	0	0	1.19029	2.3003	11.4197	6,9 (6,4)	1.11241	1.02825	1,1 (0,1)
	isotig33039	358	MND1	AT4G29170.2	plant meiotic genes	Mercier and Grelon (2008)	GenBank & TAIR	9	0.850342	0	3.87886	1.64912	1.5935	0	0,8 (1,1)	1.54121	0	0,8 (1,1)
	isotig00315	1229	MOB1-like	AT5G45550.1	gametogenesis	-	TAIR	89	0.990797	2.32457	10.169	1.92151	3.61542	11.2467	7,4 (5,4)	8.52791	3.28341	5,9 (3,7)
	isotig00316	1188	MOB1-like	AT5G45550.1	gametogenesis	-	TAIR	84	0.768743	2.4048	9.64329	1.73934	3.74019	11.6348	7,7 (5,6)	8.82222	3.39673	6,1 (3,8)
	isotig00317	1135	MOB1-like	AT5G45550.1	gametogenesis	-	TAIR	89	1.07285	2.51709	11.0112	2.08065	3.91484	12.1781	8,0 (5,8)	9.23419	3.55534	6,4 (4,0)
	isotig00318	1104	MOB1-like	AT5G45550.1	gametogenesis	-	TAIR	63	0.827235	1.55266	8.49029	2.40645	0.516733	3.17528	1,8 (1,9)	8.9937	3.65517	6,3 (3,8)
	isotig00319	1094	MOB1-like	AT5G45550.1	gametogenesis	-	TAIR	84	0.834796	2.61142	10.4719	1.88879	4.06156	12.6345	8,3 (6,1)	9.58026	3.68858	6,6 (4,2)
	isotig00320	1063	MOB1-like	AT5G45550.1	gametogenesis	-	TAIR	58	0.572761	1.61255	7.83801	2.22157	0.536664	3.29775	1,9 (2,0)	9.34059	3.79615	6,6 (3,9)
	isotig00321	1010	MOB1-like	AT5G45550.1	gametogenesis	-	TAIR	62	0.904225	1.69717	8.93675	2.63042	0.564825	3.4708	2,0 (2,1)	9.83074	3.99536	6,9 (4,1)
	isotig00322	969	MOB1-like	AT5G45550.1	gametogenesis	-	TAIR	57	0.628323	1.76898	8.24008	2.43708	0.588724	3.61766	2,1 (2,1)	10.2467	4.16441	7,2 (4,3)
	isotig01358	1989	MOB1-like	AT5G45550.1	gametogenesis	-	TAIR	54	1.07137	0.28727	1.04723	0.296824	1.43407	1.45788	1,4 (0,0)	3.25917	6.12397	4,7 (2,0)
	isotig01359	1463	MOB1-like	AT5G45550.1	gametogenesis	-	TAIR	40	0	0.390553	1.18646	0.201771	1.94967	1.98204	2,0 (0,0)	4.05381	6.93132	5,5 (2,0)
	isotig23082	1034	MOB1-like	AT5G45550.1	gametogenesis	-	TAIR	103	4.7106	5.52591	5.70763	4.56776	4.35548	11.9342	8,1 (5,4)	6.93695	8.31292	7,6 (1,0)
	isotig14117	1528	MP	AT1G19850.1	embryogenesis	-	TAIR	127	4.98073	0	7.72473	5.21608	5.10862	3.13336	4,1 (1,4)	3.06849	10.2689	6,7 (5,1)
	F6Z56EY02C5R5L	394	MP	AT1G19850.1	embryogenesis	-	TAIR	1	0	0	0	0	0	0	0	0	1	0,5 (0,71)
	isotig05549	2016	MPK4	AT4G01370.1	gametogenesis	-	TAIR	63	1.20803	0.283422	0.344403	0.878546	6.58225	4.61556	5,6 (1,4)	3.76289	5.01521	4,4 (0,9)
	isotig05550	1909	MPK4	AT4G01370.1	gametogenesis	-	TAIR	61	1.27574	0.299308	0.363707	0.773158	6.95119	5.33334	6,1 (1,1)	3.39575	5.29632	4,3 (1,3)
	isotig05551	1119	MPK4	AT4G01370.1	gametogenesis	-	TAIR	37	2.44844	0.510616	0.62048	0.791398	1.52942	4.15772	2,8 (1,9)	2.83463	6.76992	4,8 (2,8)
	isotig05552	1012	MPK4	AT4G01370.1	gametogenesis	-	TAIR	33	2.70731	0.564604	0.343042	0.291691	1.69113	4.73101	3,2 (2,1)	2.58913	7.48571	5,0 (3,5)
	isotig11573	1355	MPK4	AT4G01370.1	gametogenesis	-	TAIR	40	0.898664	1.26505	0	1.08927	1.26304	3.88064	2,6 (1,9)	5.19132	4.83802	5,0 (0,2)
	isotig11574	1328	MPK4	AT4G01370.1	gametogenesis	-	TAIR	39	0.916935	1.29077	0	1.11141	1.28872	3.95954	2,6 (1,9)	5.29687	4.17953	4,7 (0,8)
	isotig16467	653	MPS1	AT5G57880.1	meiosis	-	TAIR	20	0.932381	0.875007	5.848	2.26027	0	0	0,0 (0,0)	0.844953	0	0,4 (0,6)
	isotig16468	513	MPS1	AT5G57880.1	meiosis	-	TAIR	23	0.593416	3.3414	8.12066	3.45253	0	0	0,0 (0,0)	1.07554	0	0,5 (0,8)
	isotig17355	421	MRE11	AT5G54260.1	plant meiotic genes	Mercier and Grelon (2008)	-	10	1.44619	0	1.64921	1.40234	1.35504	0	0,7 (1,0)	3.93174	0	2,0 (2,8)
	isotig17356	410	MRE11	AT5G54260.1	plant meiotic genes	Mercier and Grelon (2008)	-	10	1.48499	0	1.69346	1.43996	1.3914	0	0,7 (1,0)	4.03723	0	2,0 (2,9)
	F6Z56EY02DWI7U	282	MRE11	AT5G54260.1	plant meiotic genes	Mercier and Grelon (2008)	-	1	0	0	0	0	0	0	0	0	1	0,5 (0,71)
	isotig18268	1746	MS1	AT5G22260.1	gametogenesis	-	TAIR	41	0	0	0.596492	2.19788	1.63366	1.08136	1,4 (0,4)	4.50206	3.47959	4,0 (0,7)
	isotig10142	1972	MS2	AT3G11980.1	gametogenesis	-	TAIR	70	1.6981	0	0	0.299383	6.2727	6.18899	6,2 (0,1)	3.56706	4.89876	4,2 (0,9)
	isotig10141	2066	MS2	AT3G11980.1	gametogenesis	-	TAIR	109	1.76818	6.08439	0	6.7154	2.17985	1.95871	2,1 (0,2)	1.60239	2.96231	2,3 (1,0)
	isotig17755	2319	MS2	AT3G11980.1	gametogenesis	-	TAIR	185	0	1.97112	6.88628	4.32795	6.78412	6.45499	6,6 (0,2)	7.07699	11.5725	9,3 (3,2)
	isotig31045	491	MS5/TDM	AT4G20900.1	plant meiotic genes	Mercier and Grelon (2008)	TAIR	13	2.48002	0	2.12113	0	16.8147	1.78488	9,3 (10,6)	0	0	0,0 (0,0)
	isotig09640	981	MSD1	AT3G10920.1	maternal effect embryo arrest phenotype	-	GenBank	37	2.17223	2.32978	1.06165	2.40727	1.74457	5.49803	3,6 (2,7)	0	4.12868	2,1 (2,9)
	isotig09641	913	MSD1	AT3G10920.1	maternal effect embryo arrest phenotype	-	GenBank	36	2.33402	1.87748	1.14072	2.26324	5.49159	2.87967	4,2 (1,8)	0	5.55341	2,8 (3,9)
	isotig13691	1038	MSD1	AT3G10920.1	maternal effect embryo arrest phenotype	-	GenBank	133	7.03867	13.2111	7.02343	6.54085	10.7597	8.12003	9,4 (1,9)	3.98544	10.7232	7,4 (4,8)
	isotig13692	938	MSD1	AT3G10920.1	maternal effect embryo arrest phenotype	-	GenBank	100	6.49088	10.3555	3.70105	5.34995	6.62579	8.9857	7,8 (1,7)	2.79339	11.3227	7,1 (6,0)
	isotig22960	1045	MSH1	AT3G24320.1	meiosis	-	TAIR	20	1.45657	0.546775	1.32884	2.25984	0	0	0,0 (0,0)	0.527995	0.488049	0,5 (0,0)
	isotig27257	699	MSH1	AT3G24320.1	meiosis	-	TAIR	19	1.74204	0.817424	1.48995	3.80075	0	0	0,0 (0,0)	1.5787	0	0,8 (1,1)
	F43FOUR04JQ1C8	406	MSH1	AT3G24320.1	meiosis	-	TAIR	1	0	0	0	0	0	1	0,5 (0,71)	0	0	0
	F43FOUR04I3I01	392	MSH1	AT3G24320.1	meiosis	-	TAIR	1	0	0	0	0	0	1	0,5 (0,71)	0	0	0
	F6Z56EY01B9CIU	349	MSH1	AT3G24320.1	meiosis	-	TAIR	1	0	0	0	0	0	0	0	1	0	0,5 (0,71)
	HHKO36P02JSX4A	253	MSH1	AT3G24320.1	meiosis	-	TAIR	1	0	1	0	0	0	0	0	0	0	0
	HHKO36P01A03OD	106	MSH1	AT3G24320.1	meiosis	-	TAIR	1	0	0	0	1	0	0	0	0	0	0
	isotig22493	1086	MSH2	AT3G18524.1	meiosis	-	TAIR	38	4.20473	0.526132	0.959001	2.71815	0.525298	4.28406	2,4 (2,7)	1.01612	0.469624	0,7 (0,4)
	HHKO36P02GBIGE	216	MSH2	AT3G18524.1	meiosis	-	TAIR	1	1	0	0	0	0	0	0	0	0	0
	HHKO36P02GUT78	162	MSH2	AT3G18524.1	meiosis	-	TAIR	1	1	0	0	0	0	0	0	0	0	0
	isotig17664	933	MSH3	AT4G25540.1	meiosis	-	TAIR	9	0.326283	1.22482	0	0.949169	0	0	0,0 (0,0)	0.591377	1.09327	0,8 (0,4)
	F43FOUR04JMCTB	434	MSH4	AT4G17380.1	plant meiotic genes	Mercier and Grelon (2008)	-	1	0	0	0	0	0	1	0,5 (0,71)	0	0	0
	HHKO36P01DSQ09	351	MSH4	AT4G17380.1	plant meiotic genes	Mercier and Grelon (2008)	-	1	0	0	0	1	0	0	0	0	0	0
	isotig29436	569	MSH5	AT3G20475.1	plant meiotic genes	Mercier and Grelon (2008)	TAIR	10	2.67506	0	0.61012	0.51879	6.80646	0	3,4 (4,8)	0	0	0,0 (0,0)
	HHKO36P02F6VRA	142	MSH5	AT3G20475.1	plant meiotic genes	Mercier and Grelon (2008)	TAIR	1	0	0	0	1	0	0	0	0	0	0
	isotig15781	797	MSH6	AT4G02070.2	meiosis	-	TAIR	35	4.20156	0.716913	1.30674	3.33341	2.14733	3.29879	2,7 (0,8)	2.76916	0.639914	1,7 (1,5)
	isotig15782	578	MSH6	AT4G02070.2	meiosis	-	TAIR	22	1.58005	0.988546	1.80186	2.55356	2.96093	4.54868	3,8 (1,1)	3.81837	0	1,9 (2,7)
	isotig29905	544	MSH6	AT4G02070.1	meiosis	-	TAIR	9	2.2384	0	0	0.542632	0	1.8597	0,9 (1,3)	2.02851	0.937521	1,5 (0,8)
	HHKO36P02I6UG0	169	MSH6	AT4G02070.2	meiosis	-	TAIR	1	0	1	0	0	0	0	0	0	0	0
	isotig25839	800	MSH7	AT3G24495.1	meiosis	-	TAIR	12	1.52211	0	0	2.58293	0	1.26459	0,6 (0,9)	0	0	0,0 (0,0)
	isotig19023	1516	MSI1	AT5G58230.1	seed initiation & seed development and size regulation	Drews et al. (1998); Koltunow et al. (2011); Xiadong Sun et al. (2010)	GenBank & TAIR	109	5.22096	0.753799	2.28996	5.64681	5.56508	5.649	5,6 (0,1)	3.54814	6.66931	5,1 (2,2)
	F6Z56EY01A38SP	375	MSI1	AT5G58230.1	seed initiation & seed development and size regulation	Drews et al. (1998); Koltunow et al. (2011); Xiadong Sun et al. (2010)	GenBank & TAIR	1	0	0	0	0	0	0	0	1	0	0,5 (0,71)
	isotig25080	859	MSP2	AT5G46795.1	gametogenesis	-	TAIR	43	0	0	4.04142	0	8.35306	9.81209	9,1 (1,0)	10.2742	7.66632	9,0 (1,8)
	isotig20843	1260	MTA	AT4G10760.1	embryo defective phenotype	-	GenBank	60	5.31531	0.906952	3.30627	1.1714	0.452757	1.49845	1,0 (0,7)	8.09814	4.02402	6,1 (2,9)
	isotig13497	1068	MURE	AT1G63680.1	embryo defective phenotype	-	GenBank	40	2.28032	1.07	1.30022	3.04036	2.67076	0	1,3 (1,9)	6.06974	0	3,0 (4,3)
	isotig13498	959	MURE	AT1G63680.1	embryo defective phenotype	-	GenBank	40	2.5395	1.19162	1.448	3.38593	2.97431	0	1,5 (2,1)	6.75963	0	3,4 (4,8)
	isotig26906	722	MURE	AT1G63680.1	embryo defective phenotype	-	GenBank	12	1.68655	1.58277	0.480829	1.63541	0	0	0,0 (0,0)	0.764203	0	0,4 (0,5)
	isotig09919	606	MUS81	AT4G30870.1	plant meiotic genes	Mercier and Grelon (2008)	TAIR	26	4.52112	1.88574	4.01008	1.46134	2.82413	0	1,4 (2,0)	0	1.68321	0,8 (1,2)
	isotig09920	587	MUS81	AT4G30870.1	plant meiotic genes	Mercier and Grelon (2008)	TAIR	26	4.66746	1.94678	4.13988	1.50865	2.91554	0	1,5 (2,1)	0	1.73769	0,9 (1,2)
	isotig33012	361	MUS81	AT4G30870.1	plant meiotic genes	Mercier and Grelon (2008)	TAIR	7	1.68655	0	1.92331	2.45312	0	0	0,0 (0,0)	0	0	0,0 (0,0)
	HHKO36P02GWX3D	123	MUS81	AT4G30870.1	plant meiotic genes	Mercier and Grelon (2008)	TAIR	1	0	0	0	1	0	0	0	0	0	0
	isotig12290	647	MYB33	AT5G06100.3	gametogenesis	-	TAIR	9	0.470514	0	2.14626	0	0	1.35453	0,7 (1,0)	1.70558	0.788271	1,2 (0,6)
	isotig12289	1776	MYB33	AT5G06100.3	gametogenesis	-	TAIR	56	0.171409	0	1.75925	1.32969	2.24849	4.40473	3,3 (1,5)	5.59068	4.83984	5,2 (0,5)
	isotig31020	491	MYB98	AT4G18770.1	regulation of megagametogenesis & female gametogensis, fertilization, seed develpment	Drews et al. (1998); Koltunow et al. (2011); Johnston et al. (2007)	TAIR	7	0	5.81853	0	0	1.16186	0	0,6 (0,8)	1.12374	0	0,6 (0,8)
	isotig28037	651	NAC007	AT1G12260.1	embryo defective phenotype	-	GenBank	12	0.935245	0.877695	0	0.906887	0	0	0,0 (0,0)	11.0142	1.54393	6,3 (6,7)
	F6Z56EY02D18J3	418	NAC007	AT1G12260.1	embryo defective phenotype	-	GenBank	1	0	0	0	0	0	0	0	0	1	0,5 (0,71)
	isotig25673	812	NBS1	AT3G02680.1	plant meiotic genes	Mercier and Grelon (2008)	TAIR	23	2.99923	0	0.85507	1.45415	2.0335	3.40447	2,7 (1,0)	0.679501	3.12208	1,9 (1,7)
	HHKO36P01AJKCC	210	NBS1	AT3G02680.1	plant meiotic genes	Mercier and Grelon (2008)	TAIR	1	0	0	0	1	0	0	0	0	0	0
	HHKO36P01B1LRW	221	NBS1	AT3G02680.1	plant meiotic genes	Mercier and Grelon (2008)	TAIR	1	0	0	0	1	0	0	0	0	0	0
	HHKO36P01CDNQ1	289	NBS1	AT3G02680.1	plant meiotic genes	Mercier and Grelon (2008)	TAIR	1	0	0	0	1	0	0	0	0	0	0
	isotig17327	433	NEDD1	AT5G05970.2	gametogenesis	-	TAIR	5	0.703054	2.63917	0.801751	0	0	0	0,0 (0,0)	0	2.32124	1,2 (1,6)
	isotig17328	410	NEDD1	AT5G05970.2	gametogenesis	-	TAIR	5	0.742494	2.78722	0.846728	0	0	0	0,0 (0,0)	0	2.45145	1,2 (1,7)
	isotig25865	795	NEDD1	AT5G05970.1	gametogenesis	-	TAIR	8	0.765842	0	0.436677	1.11393	0	0	0,0 (0,0)	0	2.52854	1,3 (1,8)
	isotig31144	485	NEDD1	AT5G05970.1	gametogenesis	-	TAIR	16	0.627675	3.53431	0.71579	0.608643	1.17623	0	0,6 (0,8)	1.13764	15.5581	8,3 (10,2)
	isotig15169	828	NF-YA2	AT3G05690.1	unfertilized embryo sac phenotype	-	GenBank	19	0.36766	1.38014	0.419273	1.78256	1.37796	2.44366	1,9 (0,8)	1.99911	1.84787	1,9 (0,1)
	isotig15170	718	NF-YA2	AT3G05690.1	unfertilized embryo sac phenotype	-	GenBank	15	0.423987	1.59159	0.483507	0.822261	1.58906	2.81804	2,2 (0,9)	2.30538	1.42064	1,9 (0,6)
	HHKO36P01AMNEI	357	NF-YA2	AT3G05690.1	unfertilized embryo sac phenotype	-	GenBank	1	0	0	1	0	0	0	0	0	0	0
	isotig24348	917	NFD1	AT4G30930.1	embryo defective phenotype & gametogenesis	-	GenBank & TAIR	48	1.32791	3.73858	2.65006	3.86292	0	6.17684	3,1 (4,4)	4.21187	4.95673	4,6 (0,5)
	isotig12751	1170	NOF1	AT1G17690.1	gametogenesis	-	TAIR	65	2.08152	2.44179	3.5606	1.5138	3.8492	9.10413	6,5 (3,7)	11.7853	2.17954	7,0 (6,8)
	isotig12752	1096	NOF1	AT1G17690.1	gametogenesis	-	TAIR	55	1.9443	1.564	2.21725	1.61601	5.09516	10.6419	7,9 (3,9)	12.581	0.930678	6,8 (8,2)
	F6Z56EY01AY2XV	496	NOF1	AT1G17690.1	gametogenesis	-	TAIR	1	0	0	0	0	0	0	0	1	0	0,5 (0,71)
	HHKO36P01C54QA	326	NOF1	AT1G17690.1	gametogenesis	-	TAIR	1	0	0	1	0	0	0	0	0	0	0
	HHKO36P02HFNPI	174	NOF1	AT1G17690.1	gametogenesis	-	TAIR	1	0	0	0	1	0	0	0	0	0	0
	isotig29147	587	NOP10 - EDA27	AT2G20490.1	gametogenesis	-	TAIR	90	10.8907	3.89356	3.54847	8.04611	24.6525	13.0963	18,9 (8,2)	17.8549	9.50643	13,7 (5,9)
	isotig30451	516	NOP10 - EDA27	AT2G20490.1	gametogenesis	-	TAIR	101	10.0294	5.53662	8.07345	3.43246	19.5501	34.6296	27,1 (10,7)	25.1259	11.8029	18,5 (9,4)
	isotig22571	1079	NOV	AT4G13750.1	embryogenesis	-	TAIR	29	1.97494	1.05909	0.965222	1.91505	2.11482	1.74982	1,9 (0,3)	0.511357	1.87685	1,2 (1,0)
	HHKO36P02GKSJP	149	NOV	AT4G13750.1	embryogenesis	-	TAIR	1	1	0	0	0	0	0	0	0	0	0
	F6Z56EY04JAA9X	142	NOV	AT4G13750.1	embryogenesis	-	TAIR	1	0	0	0	0	0	1	0,5 (0,71)	0	0	0
	isotig13267	1102	NPU	AT3G51610.1	gametogenesis	-	TAIR	137	4.69617	4.14795	3.15026	5.35738	17.2183	12.2386	14,7 (3,5)	9.13577	24.2849	16,7 (10,7)
	isotig13268	1009	NPU	AT3G51610.1	gametogenesis	-	TAIR	118	4.2239	4.53026	3.44062	3.5107	16.6035	9.49015	13,0 (5,0)	9.97782	24.531	17,3 (10,3)
	isotig18962	1536	NRPB2	AT4G21710.1	embryo defective phenotype	-	GenBank	109	2.97287	4.8359	5.42435	4.61237	2.56061	4.9168	3,7 (1,7)	8.17008	2.31455	5,2 (4,1)
	isotig32087	433	NRPB2	AT4G21710.1	embryo defective phenotype	-	GenBank	7	0.703054	2.63917	0	0	1.31749	2.33643	1,8 (0,7)	0	2.35571	1,2 (1,7)
	HHKO36P02GWHYX	216	NRPB2	AT4G21710.1	embryo defective phenotype	-	GenBank	1	1	0	0	0	0	0	0	0	0	0
	HHKO36P02JBVFB	123	NRPB2	AT4G21710.1	embryo defective phenotype	-	GenBank	1	0	1	0	0	0	0	0	0	0	0
	HHKO36P01BV6NU	213	NRPB2	AT4G21710.1	embryo defective phenotype	-	GenBank	1	0	0	1	0	0	0	0	0	0	0
	HHKO36P02JO2UM	124	NRPB2	AT4G21710.1	embryo defective phenotype	-	GenBank	1	0	0	1	0	0	0	0	0	0	0
	isotig04154	818	OFP5	AT4G18830.1	gametogenesis	-	TAIR	46	2.60508	2.09552	0.848798	1.44348	5.5792	10.6347	8,1 (3,6)	3.8777	6.82185	5,3 (2,1)
	isotig23028	1035	OFP5	AT4G18830.1	gametogenesis	-	TAIR	13	0	0	1.67709	0	0	1.95493	1,0 (1,4)	2.13238	1.94221	2,0 (0,1)
	isotig00276	956	OMISHA	AT1G80410.2	female gametogensis, fertilization, seed develpment	Johnston et al. (2007)	GenBank	46	1.59217	0.597677	1.81568	1.54389	1.79019	6.70004	4,2 (3,5)	7.50294	6.32375	6,9 (0,8)
	isotig06737	1612	OMISHA	AT1G80410.1	female gametogensis, fertilization, seed develpment	Johnston et al. (2007)	GenBank	83	2.45502	3.54454	2.36895	4.57803	2.08599	4.22527	3,2 (1,5)	2.30999	4.0667	3,2 (1,2)
	isotig06738	1600	OMISHA	AT1G80410.1	female gametogensis, fertilization, seed develpment	Johnston et al. (2007)	GenBank	67	2.28317	1.78556	2.16974	3.13641	2.10164	3.62466	2,9 (1,1)	2.32732	4.0972	3,2 (1,3)
	isotig06739	1549	OMISHA	AT1G80410.1	female gametogensis, fertilization, seed develpment	Johnston et al. (2007)	GenBank	93	4.32362	1.47548	2.68941	4.9548	3.9345	5.52865	4,7 (1,1)	3.2058	1.97551	2,6 (0,9)
	F43FOUR02DM5AB	497	OMISHA	AT1G80410.2	female gametogensis, fertilization, seed develpment	Johnston et al. (2007)	GenBank	1	0	0	0	0	0	0	0	0	1	0,5 (0,71)
	isotig10633	1640	ORC1B	AT4G12620.1	unfertilized embryo sac phenotype	-	GenBank	68	2.22748	2.43882	2.3285	3.95989	2.05038	0.534377	1,3 (1,1)	3.11087	2.47876	2,8 (0,4)
	isotig10634	1616	ORC1B	AT4G12620.1	unfertilized embryo sac phenotype	-	GenBank	69	2.07218	2.12146	2.36308	4.38403	2.08083	1.16835	1,6 (0,6)	3.15707	2.51557	2,8 (0,5)
	F6Z56EY04I35D3	192	ORC1B	AT4G12620.1	unfertilized embryo sac phenotype	-	GenBank	1	0	0	0	0	0	1	0,5 (0,71)	0	0	0
	isotig17687	3628	ORC2	AT2G37560.1	female gametogensis, fertilization, seed develpment	Johnston et al. (2007)	-	113	2.34946	0.94495	1.43533	2.19685	1.25793	2.80632	2,0 (1,1)	1.21666	2.22454	1,7 (0,7)
	isotig24275	925	osd1	AT3G57860.1	cell specification	Armenta-Medina et al. (2011)	TAIR	30	1.97463	0.617708	1.87653	1.91476	3.01854	7.21712	5,1 (3,0)	1.19298	0	0,6 (0,8)
	isotig18829	1566	OVA6	AT5G52520.1	gametogenesis	-	TAIR	87	1.94395	7.29731	1.77348	5.65501	0.364287	3.61696	2,0 (2,3)	1.76167	2.91204	2,3 (0,8)
	F6Z56EY02DGE9A	455	PAKRP1	AT4G14150.1	gametogenesis	-	TAIR	1	0	0	0	0	0	0	0	0	1	0,5 (0,71)
	isotig12465	1408	pal1	AT2G37040.1	gametogenesis	-	TAIR	35	0	0	0	1.25792	7.97501	1.86728	4,9 (4,3)	2.7431	1.81112	2,3 (0,7)
	isotig18057	1853	pal1	AT2G37040.1	gametogenesis	-	TAIR	109	1.31429	0.308354	0.187349	2.38957	10.5803	7.67838	9,1 (2,1)	6.99674	8.22484	7,6 (0,9)
	isotig22121	1123	pal1	AT2G37040.1	gametogenesis	-	TAIR	50	0.813239	0	0	0	4.97266	6.84551	5,9 (1,3)	9.57739	14.8674	12,2 (3,7)
	isotig19634	1414	PAS1	AT3G54010.2	embryogenesis	-	TAIR	97	6.88933	4.04087	3.43721	2.71393	6.73083	2.57483	4,7 (2,9)	3.60808	4.99684	4,3 (1,0)
	F6Z56EY03G4Z4F	443	PAS1	AT3G54010.1	embryogenesis	-	TAIR	1	0	0	0	0	1	0	0,5 (0,71)	0	0	0
	isotig14209	940	PCN	AT4G07410.2	embryogenesis	-	TAIR	60	4.8578	0.607851	2.95454	3.14034	4.18414	4.01713	4,1 (0,1)	7.1884	5.95234	6,6 (0,9)
	isotig14210	888	PCN	AT4G07410.2	embryogenesis	-	TAIR	60	5.14227	0.643445	3.12755	3.32423	4.42916	4.25237	4,3 (0,1)	7.60934	6.3009	7,0 (0,9)
	isotig28014	651	PCN	AT4G07410.2	embryogenesis	-	TAIR	10	0.935245	0	0	0.453443	5.07281	1.55403	3,3 (2,5)	4.02489	0.783428	2,4 (2,3)
	isotig20447	1303	PCS1	AT5G02190.1	embryo defective phenotype	-	GenBank	51	0.934528	0.877022	1.59858	1.58583	3.89412	3.00184	3,4 (0,6)	4.8687	5.84829	5,4 (0,7)
	isotig31676	457	PCS1	AT5G02190.1	embryo defective phenotype	-	GenBank	7	0	0	0	0	4.9932	0	2,5 (3,5)	3.62202	0	1,8 (2,6)
	isotig31730	453	PCS1	AT5G02190.1	embryo defective phenotype	-	GenBank	9	0	0	0	0	9.94165	2.23328	6,1 (5,5)	0	3.34461	1,7 (2,4)
	isotig13631	1023	PDE135	AT2G26510.1	embryo defective phenotype	-	GenBank	95	2.6782	0.558533	2.71483	15.8705	3.84467	7.38242	5,6 (2,5)	3.63999	2.96209	3,3 (0,5)
	isotig13632	973	PDE135	AT2G26510.1	embryo defective phenotype	-	GenBank	94	2.19009	0.587235	2.85433	16.9894	4.04223	7.76178	5,9 (2,6)	3.82704	3.1143	3,5 (0,5)
	HHKO36P01ANWK8	257	PDE135	AT2G26510.2	embryo defective phenotype	-	GenBank	1	0	0	0	1	0	0	0	0	0	0
	HHKO36P02HDKHQ	103	PDE135	AT2G26510.2	embryo defective phenotype	-	GenBank	1	0	0	0	1	0	0	0	0	0	0
	isotig20297	1320	pde191	AT4G38160.3	embryo defective phenotype	-	GenBank	95	2.53685	3.03004	1.84099	4.02534	10.6219	7.15172	8,9 (2,5)	6.05998	7.6596	6,9 (1,1)
	isotig21044	1237	pde191	AT4G38160.3	embryo defective phenotype	-	GenBank	30	0.492195	0.923815	1.68387	1.19318	2.71837	0	1,4 (1,9)	7.91469	0.824594	4,4 (5,0)
	isotig26513	744	PDE317	AT1G70070.1	female gametogensis, fertilization, seed develpment	Johnston et al. (2007)	-	11	1.63668	0.767983	0.466611	0	0	0	0,0 (0,0)	4.26338	1.35094	2,8 (2,1)
	isotig27828	663	PDE317	AT1G70070.1	female gametogensis, fertilization, seed develpment	Johnston et al. (2007)	-	17	0.459159	0.861809	0.523617	2.67142	0	1.5259	0,8 (1,1)	3.32884	3.05448	3,2 (0,2)
	isotig28708	610	PDE317	AT1G70070.1	female gametogensis, fertilization, seed develpment	Johnston et al. (2007)	-	18	0	5.62013	1.13822	2.4196	0	4.97545	2,5 (3,5)	0.904516	0.836084	0,9 (0,0)
	HHKO36P02JB98H	191	PDE317	AT1G70070.1	female gametogensis, fertilization, seed develpment	Johnston et al. (2007)	-	1	0	1	0	0	0	0	0	0	0	0
	isotig10349	1841	PDR2	AT5G23630.1	gametogenesis	-	TAIR	79	1.81893	1.86218	1.69713	2.40515	3.99562	1.90413	2,9 (1,5)	4.86915	3.59328	4,2 (0,9)
	isotig10350	1710	PDR2	AT5G23630.1	gametogenesis	-	TAIR	51	1.06815	0.66828	0.60905	1.38101	5.56572	1.025	3,3 (3,2)	1.61332	4.75458	3,2 (2,2)
	HHKO36P02H0JEO	212	PDR2	AT5G23630.1	gametogenesis	-	TAIR	1	1	0	0	0	0	0	0	0	0	0
	F43FOUR04I7ZQ5	327	PDR2	AT5G23630.1	gametogenesis	-	TAIR	1	0	0	0	0	0	1	0,5 (0,71)	0	0	0
	HHKO36P02ITO7K	119	PDR2	AT5G23630.1	gametogenesis	-	TAIR	1	0	0	1	0	0	0	0	0	0	0
	isotig07139	1628	PEL1	AT4G27650.1	meiosis	-	TAIR	105	1.68292	1.40388	4.26484	3.80775	3.07974	2.31948	2,7 (0,5)	10.5048	8.3759	9,4 (1,5)
	isotig07140	1532	PEL1	AT4G27650.1	meiosis	-	TAIR	104	1.78838	1.49185	4.53209	4.23904	3.27273	2.46482	2,9 (0,6)	8.46277	10.2129	9,3 (1,2)
	isotig07141	437	PEL1	AT4G27650.1	meiosis	-	TAIR	26	3.48309	3.92251	3.97206	2.70198	2.61086	0	1,3 (1,8)	4.73329	10.367	7,6 (4,0)
	F6Z56EY01B7UN8	488	PEL1	AT4G27650.1	meiosis	-	TAIR	1	0	0	0	0	0	0	0	1	0	0,5 (0,71)
	isotig13807	980	PEL3	AT5G23940.1	embryo defective phenotype	-	GenBank	56	1.55318	0	0	0	11.3965	19.7459	15,6 (5,9)	3.7997	10.807	7,3 (5,0)
	isotig13808	960	PEL3	AT5G23940.1	embryo defective phenotype	-	GenBank	57	1.90264	0	0	0	11.6339	20.1573	15,9 (6,0)	3.87886	11.0321	7,5 (5,1)
	isotig27636	673	pentatricopeptide repeat	AT1G53330.1	embryogenesis	-	TAIR	7	0	0	0.515837	0.877241	0.847657	0	0,4 (0,6)	0	2.27345	1,1 (1,6)
	isotig05425	2119	PGM3	AT1G23190.1	gametogenesis	-	TAIR	547	13.217	16.718	24.5747	25.7718	4.25065	4.51891	4,4 (0,2)	7.15878	5.97486	6,6 (0,8)
	isotig05426	2027	PGM3	AT1G23190.1	gametogenesis	-	TAIR	545	13.6667	17.1949	26.0326	27.0871	4.44358	3.29345	3,9 (0,8)	7.48369	6.24604	6,9 (0,9)
	isotig05427	1678	PGM3	AT1G23190.1	gametogenesis	-	TAIR	513	16.3278	19.4092	27.9299	31.8413	5.70775	5.70653	5,7 (0,0)	7.14988	5.73038	6,4 (1,0)
	isotig05428	1586	PGM3	AT1G23190.1	gametogenesis	-	TAIR	511	17.083	20.1748	29.9878	33.8744	6.03885	4.20923	5,1 (1,3)	7.56462	6.06279	6,8 (1,1)
	isotig19912	1366	PGM3	AT1G23190.1	gametogenesis	-	TAIR	77	1.11428	2.50972	4.06628	5.40248	2.04403	4.04748	3,0 (1,4)	4.54271	6.27065	5,4 (1,2)
	isotig32829	377	PGM3	AT1G23190.1	gametogenesis	-	TAIR	13	2.42246	3.03119	1.84169	0.783002	0	0	0,0 (0,0)	4.39062	4.01885	4,2 (0,3)
	isotig33336	311	PGM3	AT1G23190.1	gametogenesis	-	TAIR	6	2.93655	0	2.23253	0.949169	0	0	0,0 (0,0)	0	0	0,0 (0,0)
	isotig08992	1544	phosphoribosylaminoimidazole carboxylase	AT2G37690.1	gametogenesis	-	TAIR	63	0.394329	0.740129	2.02359	3.44135	10.8113	1.70281	6,3 (6,4)	4.64396	3.27418	4,0 (1,0)
	isotig08993	1543	phosphoribosylaminoimidazole carboxylase	AT2G37690.1	gametogenesis	-	TAIR	63	0.394585	0.740609	2.24989	3.44358	9.74819	1.70391	5,7 (5,7)	4.64697	3.2763	4,0 (1,0)
	HHKO36P02GASEQ	273	phosphoribosylaminoimidazole carboxylase	AT2G37690.1	gametogenesis	-	TAIR	1	0	0	1	0	0	0	0	0	0	0
	isotig13183	1075	PHS1	AT1G10710.1	meiosis	-	TAIR	15	0.283184	1.06303	0.645876	0.549194	0.530673	1.63047	1,1 (0,8)	4.74589	0.934973	2,8 (2,7)
	isotig13184	1053	PHS1	AT1G10710.1	meiosis	-	TAIR	15	0.2891	1.08524	0.65937	0.560668	0.54176	1.66454	1,1 (0,8)	4.84504	0.954507	2,9 (2,8)
	isotig13577	1018	PIN1	AT1G73590.1	embryogenesis	-	TAIR	64	3.88752	1.12255	0.68204	4.05961	7.16671	2.71555	4,9 (3,1)	10.8375	5.95327	8,4 (3,5)
	isotig13578	991	PIN1	AT1G73590.1	embryogenesis	-	TAIR	63	4.30062	1.15314	0.350311	3.57447	7.36197	2.78954	5,1 (3,2)	11.6895	6.11547	8,9 (3,9)
	F43FOUR04JR2Y5	481	PIN1	AT1G73590.1	embryogenesis	-	TAIR	1	0	0	0	0	0	1	0,5 (0,71)	0	0	0
	isotig23423	1003	PIRL1	AT5G05850.1	gametogenesis	-	TAIR	39	0.910535	0	1.7306	0.882926	1.13753	3.8997	2,5 (2,0)	5.50104	8.07625	6,8 (1,8)
	isotig26671	736	PIRL9	AT3G11330.1	gametogenesis	-	TAIR	17	0.827235	2.32899	0	1.20323	3.01858	2.38146	2,7 (0,5)	0	4.81009	2,4 (3,4)
	isotig28093	643	PLA2-BETA	AT2G19690.2	gametogenesis	-	TAIR	28	3.78753	1.77723	1.07981	1.83634	1.77441	5.87264	3,8 (2,9)	0	5.52901	2,8 (3,9)
	isotig27197	701	PMS1	AT4G02460.1	meiosis	-	TAIR	12	2.17134	1.63018	0	0.421101	0	0	0,0 (0,0)	1.57419	1.4551	1,5 (0,1)
	isotig18511	1659	PNT1	AT5G22130.1	embryogenesis	-	TAIR	71	2.93596	0	2.72035	1.77933	0.343866	3.16954	1,8 (2,0)	8.06245	6.38386	7,2 (1,2)
	isotig12639	1439	POD1	AT1G67960.1	embryogenesis	-	TAIR	43	1.48086	1.1912	2.65375	0.61541	0.792875	4.0302	2,4 (2,3)	1.91715	2.81462	2,4 (0,6)
	isotig12640	853	POD1	AT1G67960.1	embryogenesis	-	TAIR	26	1.78442	1.33969	2.03493	0.346063	1.33757	4.58547	3,0 (2,3)	2.58736	1.79371	2,2 (0,6)
	isotig16051	948	PPT1	AT4G23660.2	embryogenesis	-	TAIR	17	1.92672	1.20544	2.1972	0.622767	0	0	0,0 (0,0)	0	0.537987	0,3 (0,4)
	isotig16052	351	PPT1	AT4G23660.1	embryogenesis	-	TAIR	10	4.3365	1.62786	1.97811	1.682	0	0	0,0 (0,0)	0	0	0,0 (0,0)
	F6Z56EY01CD1JO	316	PRD3	AT1G01690.1	meiosis	-	TAIR	1	0	0	0	0	0	0	0	1	0	0,5 (0,71)
	F6Z56EY01B3XHF	387	PRD3	AT1G01690.1	meiosis	-	TAIR	1	0	0	0	0	0	0	0	1	0	0,5 (0,71)
	isotig11399	1383	PRL	AT4G02060.2	female gametogensis, fertilization, seed develpment	Johnston et al. (2007)	-	53	2.86153	0	0.753055	3.41509	3.25638	2.8282	3,0 (0,3)	3.19164	2.18025	2,7 (0,7)
	isotig11400	1377	PRL	AT4G02060.2	female gametogensis, fertilization, seed develpment	Johnston et al. (2007)	-	70	5.08476	0	0.756336	5.35933	3.27056	2.10583	2,7 (0,8)	3.20555	1.45983	2,3 (1,2)
	F6Z56EY01A3HTA	421	PRL	AT4G02060.2	female gametogensis, fertilization, seed develpment	Johnston et al. (2007)	-	1	0	0	0	0	0	0	0	1	0	0,5 (0,71)
	F6Z56EY01BPFH9	453	PRL	AT4G02060.2	female gametogensis, fertilization, seed develpment	Johnston et al. (2007)	-	1	0	0	0	0	0	0	0	1	0	0,5 (0,71)
	isotig25304	840	PTEN1	AT5G39400.1	gametogenesis	-	TAIR	21	0	0	3.71955	0	4.00312	2.24768	3,1 (1,2)	1.3137	3.01801	2,2 (1,2)
	isotig27925	658	PTEN1	AT5G39400.1	gametogenesis	-	TAIR	8	0	0	2.63798	0	0	1.33188	0,7 (0,9)	0	3.055	1,5 (2,2)
	F43FOUR02DXLZ9	154	PTEN1	AT5G39400.1	gametogenesis	-	TAIR	1	0	0	0	0	0	0	0	0	1	0,5 (0,71)
	isotig19122	1504	PUR4	AT1G74260.1	gametogenesis	-	TAIR	73	2.63131	2.65935	2.53906	2.74779	2.65513	4.2588	3,5 (1,1)	2.56801	2.7029	2,6 (0,1)
	isotig18030	1868	PXA1	AT4G39850.1	embryo defective phenotype	-	GenBank	146	4.40011	2.44702	5.76119	5.37287	2.68406	8.62746	5,7 (4,2)	5.01996	5.41256	5,2 (0,3)
	isotig02468	481	QQT1	AT5G22370.2	embryo defective phenotype & embryogenesis	-	GenBank & TAIR	11	0.632895	0	0	0	3.55805	1.82199	2,7 (1,2)	6.88259	0	3,4 (4,9)
	isotig10915	1562	QQT1	AT5G22370.2	embryo defective phenotype & embryogenesis	-	GenBank & TAIR	73	2.92339	1.4632	1.77802	2.64576	2.15277	6.60476	4,4 (3,1)	5.38563	3.23645	4,3 (1,5)
	isotig10916	1451	QQT1	AT5G22370.2	embryo defective phenotype & embryogenesis	-	GenBank & TAIR	67	2.93722	1.96892	1.43553	3.0516	3.45542	3.39289	3,4 (0,0)	6.17788	3.13254	4,7 (2,2)
	isotig18583	1633	QQT2	AT4G21800.2	embryo defective phenotype & embryogenesis	-	GenBank & TAIR	162	7.64318	5.24843	4.25179	9.39986	1.04802	6.77142	3,9 (4,0)	6.33327	3.41719	4,9 (2,1)
	isotig29157	584	QRT2	AT3G07970.1	gametogenesis	-	TAIR	10	0	0	0	0	4.88419	0	2,4 (3,5)	2.83436	1.74661	2,3 (0,8)
	isotig31152	482	QRT2	AT3G07970.1	gametogenesis	-	TAIR	6	0	0	0	0	1.18355	6.29673	3,7 (3,6)	2.28944	0	1,1 (1,6)
	isotig12152	794	QRT3	AT4G20050.2	gametogenesis	-	TAIR	85	0	0	14.4285	10.7816	2.87392	1.10375	2,0 (1,3)	10.5949	7.00925	8,8 (2,5)
	isotig12151	1673	QRT3	AT4G20050.2	gametogenesis	-	TAIR	127	0.181962	0	10.3753	6.352	1.70494	2.78092	2,2 (0,8)	6.59447	7.54983	7,1 (0,7)
	isotig23448	997	QRT3	AT4G20050.2	gametogenesis	-	TAIR	83	0	0	12.1871	11.251	0	3.92317	2,0 (2,8)	2.21366	2.01624	2,1 (0,1)
	isotig30714	505	QRT3	AT4G20050.2	gametogenesis	-	TAIR	11	0	0	1.37488	2.33815	0	8.67701	4,3 (6,1)	0	0	0,0 (0,0)
	isotig22622	1074	RABB1C	AT4G17170.1	gametogenesis	-	TAIR	137	5.10205	7.98016	7.43449	7.42102	10.343	6.77991	8,6 (2,5)	15.7921	13.6601	14,7 (1,5)
	isotig20267	1325	RAD50	AT2G31970.1	plant meiotic genes	Mercier and Grelon (2008)	-	53	2.52728	1.29369	1.83404	4.23294	2.15273	2.08636	2,1 (0,0)	2.39393	0.384914	1,4 (1,4)
	F6Z56EY01A9O3I	252	RAD50	AT2G31970.1	plant meiotic genes	Mercier and Grelon (2008)	-	1	0	0	0	0	0	0	0	1	0	0,5 (0,71)
	HHKO36P01BEQAD	282	RAD50	AT2G31970.1	plant meiotic genes	Mercier and Grelon (2008)	-	1	0	1	0	0	0	0	0	0	0	0
	isotig17745	2390	RAD51	AT5G20850.1	plant meiotic genes	Mercier and Grelon (2008)	-	121	1.9106	1.19535	3.63136	3.3348	3.0526	2.36994	2,7 (0,5)	5.65553	3.18842	4,4 (1,7)
	isotig14888	333	RAD51C	AT2G45280.2	plant meiotic genes	Mercier and Grelon (2008)	TAIR	7	0.914181	0	2.08504	0	5.1394	3.03806	4,1 (1,5)	0	0	0,0 (0,0)
	isotig14887	1295	RAD51C	AT2G45280.1	plant meiotic genes	Mercier and Grelon (2008)	TAIR	45	1.17538	0	3.21691	1.13974	1.32156	3.69713	2,5 (1,7)	10.6477	1.57533	6,1 (6,4)
	isotig08685	749	RBR	AT3G12280.1	cell specification & regulation of megagametogenesis	Armenta-Medina et al. (2011); Drews et al. (1998); Koltunow et al. (2011)	GenBank & TAIR	6	0	0	0	0	0	0	0,0 (0,0)	2.20996	2.70376	2,5 (0,3)
	isotig08686	459	RBR	AT3G12280.2	cell specification & regulation of megagametogenesis	Armenta-Medina et al. (2011); Drews et al. (1998); Koltunow et al. (2011)	GenBank & TAIR	7	0	0	0	0	0	2.20408	1,1 (1,6)	7.21248	0	3,6 (5,1)
	isotig08687	437	RBR	AT3G12280.2	cell specification & regulation of megagametogenesis	Armenta-Medina et al. (2011); Drews et al. (1998); Koltunow et al. (2011)	GenBank & TAIR	9	0	0	0	0	0	2.31505	1,2 (1,6)	8.83817	2.29999	5,6 (4,6)
	isotig21742	1163	RBR	AT3G12280.2	cell specification & regulation of megagametogenesis	Armenta-Medina et al. (2011); Drews et al. (1998); Koltunow et al. (2011)	GenBank & TAIR	44	2.09405	0.491298	1.49251	2.79201	2.89133	4.11675	3,5 (0,9)	2.84654	2.17982	2,5 (0,5)
	HHKO36P01BRTY8	310	RBR	AT3G12280.1	cell specification & regulation of megagametogenesis	Armenta-Medina et al. (2011); Drews et al. (1998); Koltunow et al. (2011)	GenBank & TAIR	1	0	0	1	0	0	0	0	0	0	0
	HHKO36P01DWWDA	204	RBR	AT3G12280.2	cell specification & regulation of megagametogenesis	Armenta-Medina et al. (2011); Drews et al. (1998); Koltunow et al. (2011)	GenBank & TAIR	1	0	0	1	0	0	0	0	0	0	0
	isotig10613	1654	RCD1	AT1G32230.1	embryogenesis	-	TAIR	211	10.491	5.8727	11.3341	8.7451	7.06097	5.95293	6,5 (0,8)	3.58569	1.53273	2,6 (1,5)
	isotig10614	1614	RCD1	AT1G32230.1	embryogenesis	-	TAIR	177	8.11038	4.24818	10.3244	7.68157	6.21291	6.10047	6,2 (0,1)	3.3327	1.57071	2,5 (1,2)
	isotig24672	891	RCE1	AT4G36800.2	embryogenesis	-	TAIR	88	5.12496	3.84767	3.11702	6.95738	10.6141	10.0671	10,3 (0,4)	3.71552	9.6806	6,7 (4,2)
	isotig24781	884	RCE1	AT4G36800.2	embryogenesis	-	TAIR	139	10.6754	7.10993	9.81783	11.6875	18.815	8.69628	13,8 (7,2)	2.49663	9.14655	5,8 (4,7)
	isotig21033	1238	RDR6	AT3G49500.1	regulation of megagasporogenesis	Drews et al. (1998); Koltunow et al. (2011)	-	54	2.45899	1.3846	1.12167	5.48417	7.12962	0.707898	3,9 (4,5)	2.11648	2.04776	2,1 (0,0)
	isotig04883	1619	RGP2	AT5G15650.1	gametogenesis	-	TAIR	171	4.70078	0.705843	7.29054	3.28193	17.9508	5.20605	11,6 (9,0)	13.8841	10.0252	12,0 (2,7)
	isotig04884	1619	RGP2	AT5G15650.1	gametogenesis	-	TAIR	167	4.51275	0.705843	6.86168	3.0996	16.931	5.74735	11,3 (7,9)	13.8841	10.0252	12,0 (2,7)
	isotig04885	1545	RGP2	AT5G15650.1	gametogenesis	-	TAIR	160	4.33482	0.73965	7.19033	3.057	17.3727	4.88816	11,1 (8,8)	14.1919	10.5054	12,3 (2,6)
	isotig20028	1357	RGP2	AT5G15650.1	gametogenesis	-	TAIR	96	0	0	9.72146	0.87013	3.73916	4.91955	4,3 (0,8)	9.65439	13.774	11,7 (2,9)
	isotig25298	842	RH36	AT1G16280.1	gametogenesis	-	TAIR	24	1.80773	0	0.824604	1.05175	1.35504	2.08166	1,7 (0,5)	5.24232	1.79941	3,5 (2,4)
	isotig11963	1592	RHF1A	AT4G14220.1	gametogenesis	-	TAIR	50	1.14732	1.07672	2.18064	0.927109	3.14939	2.37193	2,8 (0,5)	4.50553	1.59242	3,0 (2,1)
	isotig11964	947	RHF1A	AT4G14220.1	gametogenesis	-	TAIR	17	0.32146	0.603358	1.09976	0.311712	3.012	0	1,5 (2,1)	2.91317	0.538555	1,7 (1,7)
	isotig08956	1594	RHF2A	AT5G22000.3	gametogenesis	-	TAIR	81	4.01058	2.5092	3.26686	1.29632	4.85932	3.55342	4,2 (0,9)	4.0668	2.87961	3,5 (0,8)
	isotig08957	1593	RHF2A	AT5G22000.3	gametogenesis	-	TAIR	86	4.0131	2.51077	3.70477	1.48244	4.50425	3.47072	4,0 (0,7)	4.06935	4.46347	4,3 (0,3)
	isotig12941	1570	RHF2A	AT5G22000.3	gametogenesis	-	TAIR	69	2.52069	2.91149	2.87456	1.69218	2.50516	3.52157	3,0 (0,7)	3.4261	2.58928	3,0 (0,6)
	isotig12942	649	RHF2A	AT5G22000.3	gametogenesis	-	TAIR	22	0.938127	1.7608	1.60474	1.36452	4.30223	4.46799	4,4 (0,1)	0.850161	4.69205	2,8 (2,7)
	isotig18763	1581	RHF2A	AT5G22000.3	gametogenesis	-	TAIR	53	2.50316	0.361404	1.97623	1.4937	3.1713	1.66296	2,4 (1,1)	1.39596	4.47846	2,9 (2,2)
	isotig23702	976	RHF2A	AT5G22000.3	gametogenesis	-	TAIR	31	1.24763	0	0.355695	0.604901	0	6.83999	3,4 (4,8)	5.79261	9.31418	7,6 (2,5)
	isotig14088	913	ROPGEF12	AT1G79860.1	maternal effect embryo arrest phenotype	-	GenBank	19	0.333431	0	2.28143	0	5.49159	1.91978	3,7 (2,5)	0.604331	2.23444	1,4 (1,2)
	isotig14087	943	ROPGEF12	AT1G79860.1	maternal effect embryo arrest phenotype	-	GenBank	16	0	0	1.10443	0	5.31688	1.8587	3,6 (2,4)	3.80184	1.62252	2,7 (1,5)
	isotig25872	787	ROPGEF12	AT1G79860.1	maternal effect embryo arrest phenotype	-	GenBank	7	0	0	1.32335	0	1.44974	0	0,7 (1,0)	0	1.92517	1,0 (1,4)
	F43FOUR02EH4H1	109	ROPGEF12	AT1G79860.1	maternal effect embryo arrest phenotype	-	GenBank	1	0	0	0	0	0	0	0	0	1	0,5 (0,71)
	HHKO36P01EWHIB	127	ROPGEF12	AT1G79860.1	maternal effect embryo arrest phenotype	-	GenBank	1	0	0	1	0	0	0	0	0	0	0
	F43FOUR02DJY7V	487	RP1	AT1G43170.8	embryo defective phenotype	-	GenBank	1	0	0	0	0	0	0	0	0	1	0,5 (0,71)
	isotig11331	1997	RPA1A	AT2G06510.1	meiosis	-	TAIR	242	10.9757	10.0142	3.4768	8.27778	3.71365	5.53717	4,6 (1,3)	4.48879	7.36143	5,9 (2,0)
	isotig09913	1244	RPK2	AT3G02130.1	gametogenesis	-	TAIR	38	0.734137	1.37793	0.558132	2.13563	3.16165	0	1,6 (2,2)	5.76389	6.48764	6,1 (0,5)
	isotig18826	1566	RPK2	AT3G02130.1	gametogenesis	-	TAIR	70	2.52713	1.82433	0.886739	2.0735	6.07752	6.67429	6,4 (0,4)	2.114	3.87954	3,0 (1,2)
	isotig19401	1456	RPK2	AT3G02130.1	gametogenesis	-	TAIR	29	1.04541	0.392431	0.238433	1.21645	2.30949	1.20382	1,8 (0,8)	1.89476	2.43147	2,2 (0,4)
	HHKO36P02JNPJ7	195	RPK2	AT3G02130.1	gametogenesis	-	TAIR	1	0	0	0	1	0	0	0	0	0	0
	isotig01815	1710	RPN10	AT4G38630.1	gametogenesis	-	TAIR	183	2.1363	2.33898	5.68446	6.21456	13.6947	5.52062	9,6 (5,8)	15.0001	15.0887	15,0 (0,1)
	isotig01816	1711	RPN10	AT4G38630.1	gametogenesis	-	TAIR	180	2.13505	2.00367	5.68114	5.86588	13.6867	5.5174	9,6 (5,8)	14.9914	15.0798	15,0 (0,1)
	isotig01817	1610	RPN10	AT4G38630.1	gametogenesis	-	TAIR	180	2.0799	2.83915	6.25316	7.5173	14.5453	4.60678	9,6 (7,0)	15.5891	13.8177	14,7 (1,3)
	isotig01818	1553	RPN10	AT4G38630.1	gametogenesis	-	TAIR	161	1.7642	1.47168	5.58851	6.08251	15.0791	4.77586	9,9 (7,3)	16.1613	14.3248	15,2 (1,3)
	isotig01819	776	RPN10	AT4G38630.1	gametogenesis	-	TAIR	50	0.392297	0.736314	4.92106	1.90201	10.872	2.60741	6,7 (5,8)	15.4607	5.21938	10,3 (7,2)
	isotig22993	1038	RPN10	AT4G38630.1	gametogenesis	-	TAIR	39	1.46639	0	2.67559	1.13754	6.9126	2.66323	4,8 (3,0)	3.58739	7.28382	5,4 (2,6)
	isotig11733	1322	RPT2a	AT4G29040.1	gametogenesis	-	TAIR	100	5.06603	3.45767	2.10081	5.13571	2.97511	6.73153	4,9 (2,7)	6.99036	4.97008	6,0 (1,4)
	isotig11734	1310	RPT2a	AT4G29040.1	gametogenesis	-	TAIR	75	3.48575	2.18084	2.38506	4.73208	1.7419	4.78622	3,3 (2,2)	3.79068	3.08039	3,4 (0,5)
	isotig21377	1201	RPT2a	AT4G29040.1	gametogenesis	-	TAIR	155	9.63201	5.70904	4.91398	7.61943	13.6245	4.60355	9,1 (6,4)	9.76094	6.74478	8,3 (2,1)
	F43FOUR02DUH51	478	RPT2b	AT2G20140.1	gametogenesis	-	TAIR	1	0	0	0	0	0	0	0	0	1	0,5 (0,71)
	F43FOUR02EGKUF	326	RPT2b	AT2G20140.1	gametogenesis	-	TAIR	1	0	0	0	0	0	0	0	0	1	0,5 (0,71)
	isotig10527	1678	RPT5A	AT3G05530.1	gametogenesis	-	TAIR	168	4.17265	5.4482	4.34465	7.38859	4.72372	10.9293	7,8 (4,4)	6.24601	9.93217	8,1 (2,6)
	isotig10528	1683	RPT5A	AT3G05530.1	gametogenesis	-	TAIR	150	3.61762	5.43201	4.33174	6.31426	4.03177	9.33464	6,7 (3,7)	4.99843	8.70825	6,9 (2,6)
	F6Z56EY03GQ4DM	194	RPT5A	AT3G05530.1	gametogenesis	-	TAIR	1	0	0	0	0	1	0	0,5 (0,71)	0	0	0
	isotig20612	1284	RRF	AT3G63190.1	embryogenesis	-	TAIR	83	3.79342	4.005	0.540745	4.598	8.30088	3.51806	5,9 (3,4)	2.14858	8.24831	5,2 (4,3)
	isotig15333	847	RUB1	AT1G31340.1	embryogenesis	-	TAIR	142	12.9388	12.8173	9.42697	4.18217	9.35822	17.5968	13,5 (5,8)	9.76834	12.5744	11,2 (2,0)
	isotig15334	658	RUB1	AT1G31340.1	embryogenesis	-	TAIR	128	15.73	13.8937	10.5519	4.03758	11.1792	22.6513	16,9 (8,1)	10.2691	14.6587	12,5 (3,1)
	isotig26235	770	RUB1	AT1G31340.1	embryogenesis	-	TAIR	46	2.37212	2.96821	4.9594	4.21702	5.77058	7.35605	6,6 (1,1)	0.716564	3.27299	2,0 (1,8)
	isotig29780	552	RUB1	AT1G31340.1	embryogenesis	-	TAIR	10	0.55149	0	0.62891	0	2.99131	1.83274	2,4 (0,8)	0	9.13117	4,6 (6,5)
	isotig21411	1194	SAE2	AT2G21470.1	embryo defective phenotype	-	GenBank	75	2.80456	3.82834	1.45376	2.96675	9.4548	4.74385	7,1 (3,3)	3.11868	8.02825	5,6 (3,5)
	isotig22898	1053	SAE2	AT2G21470.3	embryo defective phenotype	-	GenBank	22	0.5782	0	0.65937	0.560668	2.10985	0.960755	1,5 (0,8)	8.24973	3.84638	6,0 (3,1)
	isotig23668	979	SAE2	AT2G21470.2	embryo defective phenotype	-	GenBank	30	1.55476	2.33454	2.83684	3.31676	0.58271	0	0,3 (0,4)	0.56359	0	0,3 (0,4)
	isotig24125	941	SAE2	AT2G21470.2	embryo defective phenotype	-	GenBank	40	3.23509	4.25043	2.58247	1.8822	0.606242	4.15664	2,4 (2,5)	3.80992	1.6101	2,7 (1,6)
	isotig03922	549	SAG21	AT4G02380.1	embryogenesis	-	TAIR	51	0	3.12229	24.6615	0	1.03911	3.43908	2,2 (1,7)	2.01003	4.61772	3,3 (1,8)
	isotig04605	473	SAP130a	AT3G55200.1	gametogenesis	-	TAIR	10	1.2872	0	2.20185	1.87225	0	0	0,0 (0,0)	0	2.1565	1,1 (1,5)
	isotig04603	1630	SAP130a	AT3G55200.1	gametogenesis	-	TAIR	83	2.98819	1.7527	2.34279	4.34638	2.76292	2.23363	2,5 (0,4)	2.28448	5.27335	3,8 (2,1)
	isotig04604	1596	SAP130a	AT3G55200.1	gametogenesis	-	TAIR	83	3.05185	1.79004	2.3927	4.43897	2.82178	2.28121	2,6 (0,4)	2.33315	5.38569	3,9 (2,2)
	isotig06715	1124	SAP130a	AT3G55200.1	gametogenesis	-	TAIR	51	3.25006	2.03338	1.23544	4.46464	1.01508	3.23915	2,1 (1,6)	2.33114	3.59013	3,0 (0,9)
	HHKO36P01B2ST9	196	SAP130a	AT3G55200.1	gametogenesis	-	TAIR	1	0	0	0	1	0	0	0	0	0	0
	HHKO36P01C3GJ0	364	SAP130a	AT3G55200.1	gametogenesis	-	TAIR	1	0	0	0	1	0	0	0	0	0	0
	isotig18771	1579	SCC3	AT2G47980.1	plant meiotic genes	Mercier and Grelon (2008)	TAIR	102	4.81986	1.08559	3.29789	3.73897	4.29732	3.5015	3,9 (0,6)	5.94036	2.56507	4,3 (2,4)
	HHKO36P01DXLZU	269	SCC3	AT2G47980.1	plant meiotic genes	Mercier and Grelon (2008)	TAIR	1	0	0	1	0	0	0	0	0	0	0
	isotig22859	1053	SDS	AT1G14750.2	plant meiotic genes	Mercier and Grelon (2008)	TAIR	36	0.2891	0	1.31874	7.00835	0	2.75378	1,4 (1,9)	0.523983	1.43885	1,0 (0,6)
	isotig02914	937	SECA2	AT1G21650.3	embryogenesis	-	TAIR	36	2.59912	4.26858	1.8525	1.5752	5.28666	4.03	4,7 (0,9)	1.1777	1.08861	1,1 (0,1)
	isotig02915	709	SECA2	AT1G21650.3	embryogenesis	-	TAIR	35	3.43495	5.64127	2.44823	1.6654	6.98674	5.32596	6,2 (1,2)	1.55643	1.43868	1,5 (0,1)
	isotig27594	677	SECA2	AT1G21650.2	embryogenesis	-	TAIR	38	3.14765	1.68798	1.53837	8.72058	0.842649	1.2945	1,1 (0,3)	3.05531	1.50668	2,3 (1,1)
	HHKO36P01BPMRT	292	SECA2	AT1G21650.3	embryogenesis	-	TAIR	1	1	0	0	0	0	0	0	0	0	0
	HHKO36P01CKOCY	211	SECA2	AT1G21650.2	embryogenesis	-	TAIR	1	1	0	0	0	0	0	0	0	0	0
	HHKO36P02INWUK	210	SECA2	AT1G21650.3	embryogenesis	-	TAIR	1	1	0	0	0	0	0	0	0	0	0
	HHKO36P01D96RV	324	SECA2	AT1G21650.3	embryogenesis	-	TAIR	1	0	0	1	0	0	0	0	0	0	0
	HHKO36P02HDD5V	310	SECA2	AT1G21650.2	embryogenesis	-	TAIR	1	0	0	0	1	0	0	0	0	0	0
	isotig11347	1430	SERK1	AT1G71830.1	gametogenesis	-	TAIR	68	5.10919	0.399566	1.94214	2.06428	5.05979	6.50697	5,8 (1,0)	2.50709	2.8219	2,7 (0,2)
	HHKO36P02H1X6R	323	SERK1	AT1G71830.1	gametogenesis	-	TAIR	1	1	0	0	0	0	0	0	0	0	0
	F43FOUR04IPEUZ	420	SERK1	AT1G71830.1	gametogenesis	-	TAIR	1	0	0	0	0	0	1	0,5 (0,71)	0	0	0
	F6Z56EY03FRFHQ	489	SERK1	AT1G71830.1	gametogenesis	-	TAIR	1	0	0	0	0	1	0	0,5 (0,71)	0	0	0
	F6Z56EY01AYJQT	468	SERK1	AT1G71830.1	gametogenesis	-	TAIR	1	0	0	0	0	0	0	0	1	0	0,5 (0,71)
	HHKO36P02G67WG	211	SERK1	AT1G71830.1	gametogenesis	-	TAIR	1	0	0	1	0	0	0	0	0	0	0
	HHKO36P02IINIH	92	SERK1	AT1G71830.1	gametogenesis	-	TAIR	1	0	0	1	0	0	0	0	0	0	0
	isotig11348	1349	SERK2	AT1G34210.1	gametogenesis	-	TAIR	75	2.93365	2.54135	1.80141	5.03292	6.63226	3.34854	5,0 (2,3)	3.06664	3.38047	3,2 (0,2)
	isotig13211	1762	SEU	AT1G43850.2	embryogenesis	-	TAIR	73	2.24602	1.29712	0.788101	3.35064	7.56529	2.06629	4,8 (3,9)	1.87885	3.17548	2,5 (0,9)
	isotig21358	1205	SEU	AT1G43850.2	embryogenesis	-	TAIR	56	7.07371	2.37087	1.44049	0.979889	1.89369	0.839564	1,4 (0,7)	3.89099	1.69298	2,8 (1,6)
	F6Z56EY03G479X	465	SEU	AT1G43850.2	embryogenesis	-	TAIR	1	0	0	0	0	1	0	0,5 (0,71)	0	0	0
	F43FOUR02EDEA3	349	SEU	AT1G43850.2	embryogenesis	-	TAIR	1	0	0	0	0	0	0	0	0	1	0,5 (0,71)
	isotig18046	1855	SGS3	AT5G23570.1	regulation of megagasporogenesis	Drews et al. (1998); Koltunow et al. (2011)	-	207	8.53367	7.08449	6.7373	8.11578	4.82313	5.78034	5,3 (0,7)	10.2583	2.45836	6,4 (5,5)
	isotig09140	1377	SHS1	AT4G32400.1	embryo defective phenotype	-	GenBank	45	1.76861	1.65978	1.00845	1.71498	2.90001	3.47696	3,2 (0,4)	3.50561	1.1003	2,3 (1,7)
	isotig09141	1322	SHS1	AT4G32400.1	embryo defective phenotype	-	GenBank	44	1.84219	1.72883	1.0504	1.56304	3.02066	3.62162	3,3 (0,4)	3.65145	1.14607	2,4 (1,8)
	isotig18309	1730	SHS1	AT4G32400.1	embryo defective phenotype	-	GenBank	45	1.0558	0.990832	2.80937	1.19442	0.329753	1.01315	0,7 (0,5)	3.90583	2.04637	3,0 (1,3)
	isotig26152	775	SHS1	AT4G32400.1	embryo defective phenotype	-	GenBank	26	2.35682	0	1.79178	3.80892	0.736095	2.61077	1,7 (1,3)	0.711941	1.31616	1,0 (0,4)
	isotig27825	663	Shugoshin C terminus	AT5G04320.2	meiosis	-	TAIR	11	1.83664	0	0	1.33571	0	3.05181	1,5 (2,2)	1.66442	0	0,8 (1,2)
	isotig28582	616	Shugoshin C terminus	AT5G04320.2	meiosis	-	TAIR	15	2.96515	0	0.563569	1.43762	0.926093	0	0,5 (0,7)	0	4.91918	2,5 (3,5)
	isotig30524	511	Shugoshin C terminus	AT5G04320.2	meiosis	-	TAIR	18	7.14886	0	0.679371	1.15535	0	0	0,0 (0,0)	0	2.9942	1,5 (2,1)
	isotig21140	1226	SKP1	AT1G75950.1	meiosis	-	TAIR	141	10.6771	8.38893	7.36225	8.42717	8.27739	2.85931	5,6 (3,8)	0	0.819817	0,4 (0,6)
	isotig25608	815	SKP1	AT1G75950.1	meiosis	-	TAIR	80	5.97639	2.10324	3.83365	6.15737	17.6819	9.26652	13,5 (6,0)	5.24597	6.84696	6,0 (1,1)
	isotig25750	803	SKP1	AT1G75950.1	meiosis	-	TAIR	36	4.54928	3.55778	3.89094	2.20567	0.710428	0	0,4 (0,5)	3.26301	0	1,6 (2,3)
	isotig26071	779	SKP1	AT1G75950.1	meiosis	-	TAIR	153	14.8499	11.7357	7.13034	13.6417	26.9776	14.7158	20,8 (8,7)	12.7459	6.50868	9,6 (4,4)
	isotig32583	399	SKP1	AT1G75950.1	meiosis	-	TAIR	6	0	0	2.61021	0	0	0	0,0 (0,0)	1.38284	3.79726	2,6 (1,7)
	isotig10889	1547	SLK2	AT5G62090.2	embryogenesis	-	TAIR	74	1.37748	2.58543	2.01967	2.86223	6.48199	4.22788	5,4 (1,6)	2.85329	4.58654	3,7 (1,2)
	isotig10890	1484	SLK2	AT5G62090.2	embryogenesis	-	TAIR	80	2.05136	2.31016	0.701803	2.38699	8.67925	4.22503	6,5 (3,1)	6.32064	4.77119	5,5 (1,1)
	isotig21658	1167	SMG7	AT5G19400.1	meiosis	-	TAIR	42	1.30429	0.979228	1.18992	1.77064	1.90375	5.48864	3,7 (2,5)	2.24524	7.78976	5,0 (3,9)
	isotig23951	955	SMG7	AT5G19400.1	meiosis	-	TAIR	58	0.637534	2.99152	3.27165	2.16371	9.96585	6.84873	8,4 (2,2)	8.3761	4.24109	6,3 (2,9)
	F6Z56EY04I2584	187	SMG7	AT5G19400.2	meiosis	-	TAIR	1	0	0	0	0	0	1	0,5 (0,71)	0	0	0
	F6Z56EY04IKI99	406	SMG7	AT5G19400.2	meiosis	-	TAIR	1	0	0	0	0	0	1	0,5 (0,71)	0	0	0
	isotig18091	1832	SOG1	AT1G25580.1	meiosis	-	TAIR	92	2.32637	1.87133	1.32648	5.47845	3.98238	2.2089	3,1 (1,3)	5.41979	2.75946	4,1 (1,9)
	isotig26723	733	SOG1	AT1G25580.1	meiosis	-	TAIR	10	0	0	0	0	5.28359	6.53176	5,9 (0,9)	0	2.067	1,0 (1,5)
	isotig27112	706	SPL	AT4G27330.1	cell specification & regulation of megagasporogenesis	Armenta-Medina et al. (2011); Drews et al. (1998); Koltunow et al. (2011)	TAIR	15	0.431193	0	1.47518	0	0.808036	3.72399	2,3 (2,1)	4.29658	5.71574	5,0 (1,0)
	isotig28657	610	SPL8	AT1G02065.1	gametogenesis	-	TAIR	19	0	0	0	1.93568	3.74081	6.41213	5,1 (1,9)	0.904516	8.26296	4,6 (5,2)
	F6Z56EY01BJ157	497	SPO11-2	AT1G63990.1	plant meiotic genes	Mercier and Grelon (2008)	-	1	0	0	0	0	0	0	0	1	0	0,5 (0,71)
	F6Z56EY01BH5VR	498	SPO11-2	AT1G63990.1	plant meiotic genes	Mercier and Grelon (2008)	-	1	0	0	0	0	0	0	0	1	0	0,5 (0,71)
	isotig19128	1501	SPP	AT2G03120.1	gametogenesis	-	TAIR	70	2.43376	1.90333	3.23799	1.76997	2.24025	4.08704	3,2 (1,3)	4.50173	5.72656	5,1 (0,9)
	isotig20596	1287	SPP	AT2G03120.1	gametogenesis	-	TAIR	103	3.54805	3.5517	4.58562	3.44046	7.83828	8.48673	8,2 (0,5)	4.92922	7.49451	6,2 (1,8)
	isotig20143	1337	SPS2F	AT5G11110.1	gametogenesis	-	TAIR	53	0.683072	0	5.45275	1.98708	0	2.27003	1,1 (1,6)	1.23804	6.08102	3,7 (3,4)
	F6Z56EY03GEBE9	373	SPS2F	AT5G11110.1	gametogenesis	-	TAIR	1	0	0	0	0	1	0	0,5 (0,71)	0	0	0
	isotig28340	633	SSR16	AT4G34620.1	embryo defective phenotype	-	GenBank	236	21.1605	45.1327	16.453	27.9802	9.81831	19.7082	14,8 (7,0)	20.4818	8.83918	14,7 (8,2)
	isotig23051	1037	STK	AT4G09960.3	sporophytic mutants with gametophytic defects	Bencivenga et al. (2011)	-	97	5.87121	0	0.669544	0.569318	14.5048	11.0546	12,8 (2,4)	19.0159	18.5162	18,8 (0,4)
	isotig23128	1032	STK	AT4G09960.3	sporophytic mutants with gametophytic defects	Bencivenga et al. (2011)	-	64	8.25952	0	0	0.286038	4.36392	6.46883	5,4 (1,5)	4.14289	10.3058	7,2 (4,4)
	isotig02533	2230	SUS2	AT1G80070.1	embryo defective phenotype	-	GenBank	138	1.77466	1.53734	2.33515	2.64746	11.9822	2.47931	7,2 (6,7)	11.0075	7.49371	9,3 (2,5)
	isotig02534	2261	SUS2	AT1G80070.1	embryo defective phenotype	-	GenBank	103	1.48105	1.26356	1.38188	3.26395	8.16643	1.55043	4,9 (4,7)	5.97708	3.81487	4,9 (1,5)
	isotig02535	2222	SUS2	AT1G80070.1	embryo defective phenotype	-	GenBank	122	1.64405	1.28573	2.18732	2.39129	11.5119	1.24412	6,4 (7,3)	10.3646	5.4818	7,9 (3,5)
	isotig02536	263	SUS2	AT1G80070.1	embryo defective phenotype	-	GenBank	4	0	4.34509	2.63999	0	0	0	0,0 (0,0)	0	0	0,0 (0,0)
	HHKO36P02FO01A	201	SUS2	AT1G80070.1	embryo defective phenotype	-	GenBank	1	1	0	0	0	0	0	0	0	0	0
	F43FOUR04JEVAB	286	SUS2	AT1G80070.1	embryo defective phenotype	-	GenBank	1	0	0	0	0	0	1	0,5 (0,71)	0	0	0
	F6Z56EY03G32KB	485	SUS2	AT1G80070.1	embryo defective phenotype	-	GenBank	1	0	0	0	0	1	0	0,5 (0,71)	0	0	0
	F6Z56EY03FVCGN	334	SUS2	AT1G80070.1	embryo defective phenotype	-	GenBank	1	0	0	0	0	1	0	0,5 (0,71)	0	0	0
	F6Z56EY02C4NTQ	377	SUS2	AT1G80070.1	embryo defective phenotype	-	GenBank	1	0	0	0	0	0	0	0	0	1	0,5 (0,71)
	isotig12683	1161	SWA1	AT2G47990.1	gametogenesis	-	TAIR	39	1.83545	1.47643	1.7941	0.762769	0.491364	3.25246	1,9 (2,0)	2.85144	4.80644	3,8 (1,4)
	isotig12684	1130	SWA1	AT2G47990.1	gametogenesis	-	TAIR	42	1.6164	1.01129	2.15054	1.82862	0.504844	3.34169	1,9 (2,0)	2.92967	4.93829	3,9 (1,4)
	isotig20469	1302	SWA2	AT1G72440.1	gametogenesis	-	TAIR	55	4.67623	2.63309	1.33317	2.26722	0.438152	3.00415	1,7 (1,8)	1.27132	3.11078	2,2 (1,3)
	isotig09094	1391	SYNC1	AT5G56680.1	embryo defective phenotype	-	GenBank	151	8.0975	8.21538	5.49064	5.09317	7.25224	4.7993	6,0 (1,7)	6.84102	9.08042	8,0 (1,6)
	isotig09095	1391	SYNC1	AT5G56680.1	embryo defective phenotype	-	GenBank	151	8.0975	8.21538	5.49064	5.09317	7.25224	4.7993	6,0 (1,7)	6.84102	9.08042	8,0 (1,6)
	isotig18991	1530	TCP4	AT3G15030.3	maternal effect embryo arrest phenotype	-	GenBank	43	0	0.373451	0	1.35055	2.19779	6.25854	4,2 (2,9)	3.51567	6.27494	4,9 (2,0)
	isotig25020	865	TCP4	AT3G15030.1	maternal effect embryo arrest phenotype	-	GenBank	33	1.75967	2.64222	0	2.38883	4.54693	8.57447	6,6 (2,8)	0	4.64784	2,3 (3,3)
	isotig09766	785	TCTP	AT3G16640.1	embryogenesis	-	TAIR	12	0	0	0	0	2.83016	2.23281	2,5 (0,4)	2.81149	2.59878	2,7 (0,2)
	isotig09767	785	TCTP	AT3G16640.1	embryogenesis	-	TAIR	12	0	0	0	0	2.83016	2.23281	2,5 (0,4)	2.81149	2.59878	2,7 (0,2)
	isotig15007	821	TCTP	AT3G16640.1	embryogenesis	-	TAIR	116	3.70795	6.95956	5.07418	7.19103	15.5415	12.5659	14,1 (2,1)	9.23994	22.2544	15,7 (9,2)
	isotig15008	772	TCTP	AT3G16640.1	embryogenesis	-	TAIR	104	3.54897	7.40129	4.49687	5.73559	15.789	12.0531	13,9 (2,6)	9.82641	22.3456	16,1 (8,9)
	isotig33323	315	TCTP	AT3G16640.1	embryogenesis	-	TAIR	6	1.93284	0	2.20418	1.87423	0	0	0,0 (0,0)	0	0	0,0 (0,0)
	isotig19031	1519	TDF1	AT3G28470.1	gametogenesis	-	TAIR	121	0	0	5.94214	6.02432	1.87779	5.63784	3,8 (2,7)	18.1568	9.65827	13,9 (6,0)
	F43FOUR04HZ0AB	411	TDF1	AT3G28470.1	gametogenesis	-	TAIR	1	0	0	0	0	0	1	0,5 (0,71)	0	0	0
	isotig23492	991	TES	AT3G43210.1	gametogenesis	-	TAIR	48	3.07187	0.576569	2.10187	4.46809	2.24185	3.53735	2,9 (0,9)	1.6703	5.60083	3,6 (2,8)
	isotig15643	779	TIL1	AT1G08260.1	embryo defective phenotype	-	GenBank	38	2.34472	1.46696	1.33694	3.78937	7.24585	6.14606	6,7 (0,8)	0	3.25434	1,6 (2,3)
	isotig15644	631	TIL1	AT1G08260.1	embryo defective phenotype	-	GenBank	38	2.89467	1.81103	1.65052	4.67816	8.94535	5.98432	7,5 (2,1)	0	5.6105	2,8 (4,0)
	isotig16710	441	TIL1	AT1G08260.1	embryo defective phenotype	-	GenBank	6	0.6903	0	0	1.33874	0	0	0,0 (0,0)	1.25114	3.43562	2,3 (1,5)
	isotig16709	648	TIL1	AT1G08260.1	embryo defective phenotype	-	GenBank	10	0.469788	0	0.535738	0.911085	0	1.56123	0,8 (1,1)	7.87319	1.55107	4,7 (4,5)
	isotig25821	796	TIL1	AT1G08260.1	embryo defective phenotype	-	GenBank	7	0.76488	0	0	0.370844	0	0	0,0 (0,0)	0.693159	2.54412	1,6 (1,3)
	isotig29862	544	TIL1	AT1G08260.1	embryo defective phenotype	-	GenBank	19	1.6788	0	4.46711	1.08526	1.04866	5.57909	3,3 (3,2)	5.57607	0.937521	3,3 (3,3)
	HHKO36P02IMYWO	143	TIL1	AT1G08260.1	embryo defective phenotype	-	GenBank	1	1	0	0	0	0	0	0	0	0	0
	F43FOUR01AMD5D	129	TIL1	AT1G08260.1	embryo defective phenotype	-	GenBank	1	0	0	0	0	0	0	0	1	0	0,5 (0,71)
	isotig22699	1069	TIM50	AT1G55900.1	embryo defective phenotype	-	GenBank	42	1.42387	0.534499	0.974252	2.48524	6.17849	2.71256	4,4 (2,5)	8.38551	3.32568	5,9 (3,6)
	isotig28738	604	TIM50	AT1G55900.1	embryo defective phenotype	-	GenBank	9	0	0	1.14953	0.488728	3.67827	0	1,8 (2,6)	7.53323	0.84439	4,2 (4,7)
	F43FOUR01BV201	427	TIM50	AT1G55900.2	embryo defective phenotype	-	GenBank	1	0	0	0	0	0	0	0	1	0	0,5 (0,71)
	isotig15851	690	TIM9	AT3G46560.1	embryo defective phenotype	-	GenBank	113	8.82384	12.4213	10.5657	5.56158	14.6201	19.1542	16,9 (3,2)	6.19632	13.8924	10,0 (5,4)
	isotig15852	671	TIM9	AT3G46560.1	embryo defective phenotype	-	GenBank	114	9.07369	12.773	10.8649	6.15899	15.0341	19.6965	17,4 (3,3)	6.37178	14.2857	10,3 (5,6)
	isotig28105	647	TIM9	AT3G46560.1	embryo defective phenotype	-	GenBank	82	10.8218	7.06497	10.7313	4.56247	6.86762	8.7545	7,8 (1,3)	4.26395	5.49483	4,9 (0,9)
	isotig28717	604	TIM9	AT3G46560.1	embryo defective phenotype	-	GenBank	98	16.1283	17.0279	19.542	6.35346	0	1.45096	0,7 (1,0)	0	0	0,0 (0,0)
	isotig24741	888	TIP51	AT3G47440.1	gametogenesis	-	TAIR	13	0	0	0.781888	0	1.28485	1.13927	1,2 (0,1)	0.621345	6.808	3,7 (4,4)
	isotig30523	510	TIP51	AT3G47440.1	gametogenesis	-	TAIR	6	0	0	0	0	8.83052	0	4,4 (6,2)	0	0	0,0 (0,0)
	isotig31422	470	TIP51	AT3G47440.1	gametogenesis	-	TAIR	8	0	0	0	0	0	4.01713	2,0 (2,8)	2.34789	4.34052	3,3 (1,4)
	isotig03164	1391	TKPR2	AT1G68540.1	gametogenesis	-	TAIR	446	7.44095	10.2692	33.6926	19.9482	24.6275	12.7488	18,7 (8,4)	31.2311	17.8693	24,6 (9,4)
	isotig03165	1393	TKPR2	AT1G68540.1	gametogenesis	-	TAIR	445	7.43027	10.2545	33.8934	20.3434	22.5878	12.7305	17,7 (7,0)	30.7901	17.8437	24,3 (9,2)
	isotig03166	1355	TKPR2	AT1G68540.1	gametogenesis	-	TAIR	363	4.94265	6.74692	26.9016	15.9033	25.7029	10.2009	18,0 (11,0)	29.7199	16.8385	23,3 (9,1)
	isotig03167	1358	TKPR2	AT1G68540.1	gametogenesis	-	TAIR	307	4.03505	6.31126	23.5188	13.4771	19.8979	6.85196	13,4 (9,2)	26.4039	13.0897	19,7 (9,4)
	isotig03168	1345	TKPR2	AT1G68540.1	gametogenesis	-	TAIR	291	4.30039	5.52263	23.488	14.0463	10.9382	6.91819	8,9 (2,8)	25.8386	13.2162	19,5 (8,9)
	isotig19955	1364	TLP6	AT1G47270.2	gametogenesis	-	TAIR	101	4.46367	2.0945	8.39899	3.24624	3.30174	3.60929	3,5 (0,2)	3.43742	7.02766	5,2 (2,5)
	isotig25623	816	TLP6	AT1G47270.2	gametogenesis	-	TAIR	22	0.746133	0.70022	1.70176	1.08526	0	4.46178	2,2 (3,2)	5.06972	3.7135	4,4 (1,0)
	isotig21736	1163	TLP7	AT1G53320.1	gametogenesis	-	TAIR	67	3.92634	0.491298	4.47754	1.52291	7.69296	2.49332	5,1 (3,7)	1.42327	6.99083	4,2 (3,9)
	isotig23879	963	TLP7	AT1G53320.1	gametogenesis	-	TAIR	45	1.89671	1.78	3.60497	2.14573	4.02168	3.92119	4,0 (0,1)	0.572954	7.8821	4,2 (5,2)
	HHKO36P01DCHNI	307	TOP3A	AT5G63920.1	meiosis	-	TAIR	1	1	0	0	0	0	0	0	0	0	0
	isotig17779	2226	TOPII	AT3G23890.2	meiosis	-	TAIR	195	7.11139	0.256684	1.71552	7.82404	5.52989	6.93604	6,2 (1,0)	13.0702	5.01372	9,0 (5,7)
	F43FOUR02EWJDI	342	TOPII	AT3G23890.1	meiosis	-	TAIR	1	0	0	0	0	0	0	0	0	1	0,5 (0,71)
	F43FOUR02DH74G	477	TOPII	AT3G23890.2	meiosis	-	TAIR	1	0	0	0	0	0	0	0	0	1	0,5 (0,71)
	isotig14491	988	TOR	AT1G50030.1	embryogenesis	-	TAIR	17	0.924359	1.73496	0.70275	0.896331	0	0	0,0 (0,0)	0.558456	3.58322	2,1 (2,1)
	isotig14492	749	TOR	AT1G50030.1	embryogenesis	-	TAIR	15	1.21932	1.52571	0.926992	1.18234	0	0	0,0 (0,0)	0.736655	4.04568	2,4 (2,3)
	isotig19736	1400	TOR	AT1G50030.2	embryogenesis	-	TAIR	106	4.13145	2.44877	3.47158	4.42787	6.39065	4.38189	5,4 (1,4)	11.1304	5.44308	8,3 (4,0)
	isotig20288	1323	TOR	AT1G50030.2	embryogenesis	-	TAIR	73	3.9117	0.431882	2.36162	5.35495	0.431197	2.8542	1,6 (1,7)	7.40021	3.45818	5,4 (2,8)
	isotig29621	561	TOR	AT1G50030.2	embryogenesis	-	TAIR	7	1.08528	0	1.23764	0	0	1.80334	0,9 (1,3)	0	1.81822	0,9 (1,3)
	F43FOUR02EEQV4	476	TOR	AT1G50030.2	embryogenesis	-	TAIR	1	0	0	0	0	0	0	0	0	1	0,5 (0,71)
	isotig20901	1252	TOZ	AT5G16750.1	embryo defective phenotype	-	GenBank	24	0	1.36912	1.10913	0.707328	1.36695	0.808047	1,1 (0,4)	3.41491	2.4203	2,9 (0,7)
	isotig23143	1029	TOZ	AT5G16750.1	embryo defective phenotype	-	GenBank	38	1.77506	0	3.03637	2.58185	2.71346	0.851679	1,8 (1,3)	4.0203	3.45496	3,7 (0,4)
	isotig33600	250	TOZ	AT5G16750.1	embryo defective phenotype	-	GenBank	6	3.65307	0	4.1659	0	0	0	0,0 (0,0)	0	0	0,0 (0,0)
	HHKO36P02HS0OM	282	TOZ	AT5G16750.1	embryo defective phenotype	-	GenBank	1	0	0	0	1	0	0	0	0	0	0
	isotig10833	1552	TPLATE	AT3G01780.1	gametogenesis	-	TAIR	96	3.13837	3.31341	4.02632	3.99422	2.20544	2.91056	2,6 (0,5)	2.13307	7.16222	4,6 (3,6)
	isotig10834	1528	TPLATE	AT3G01780.1	gametogenesis	-	TAIR	96	3.18767	3.36546	4.08956	4.05695	2.24008	2.95627	2,6 (0,5)	2.16658	7.27471	4,7 (3,6)
	F6Z56EY01BAVYF	409	TPLATE	AT3G01780.1	gametogenesis	-	TAIR	1	0	0	0	0	0	0	0	1	0	0,5 (0,71)
	HHKO36P02FZR2L	177	TPLATE	AT3G01780.1	gametogenesis	-	TAIR	1	0	0	1	0	0	0	0	0	0	0
	HHKO36P02IBGHL	189	TPLATE	AT3G01780.1	gametogenesis	-	TAIR	1	0	0	1	0	0	0	0	0	0	0
	HHKO36P01A5GQZ	224	TPLATE	AT3G01780.1	gametogenesis	-	TAIR	1	0	0	0	1	0	0	0	0	0	0
	HHKO36P01DJKIT	171	TPLATE	AT3G01780.1	gametogenesis	-	TAIR	1	0	0	0	1	0	0	0	0	0	0
	isotig18327	1722	TPS1	AT1G78580.1	embryogenesis	-	TAIR	73	2.47498	1.65906	0.806407	1.54281	2.61531	8.45716	5,5 (4,1)	3.76451	4.10309	3,9 (0,2)
	isotig20333	1317	TPS1	AT1G78580.1	embryogenesis	-	TAIR	30	1.84919	0	0.790793	1.34484	0.866323	2.3045	1,6 (1,0)	2.09474	1.16176	1,6 (0,7)
	isotig29662	554	TPS1	AT1G78580.1	embryogenesis	-	TAIR	6	0	0	1.25328	1.06567	1.02974	1.82613	1,4 (0,6)	0	0	0,0 (0,0)
	F43FOUR01BJMAJ	484	TPS1	AT1G78580.1	embryogenesis	-	TAIR	1	0	0	0	0	0	0	0	1	0	0,5 (0,71)
	F43FOUR01B8A9D	486	TPS1	AT1G78580.1	embryogenesis	-	TAIR	1	0	0	0	0	0	0	0	1	0	0,5 (0,71)
	F43FOUR01B6G8K	489	TPS1	AT1G78580.1	embryogenesis	-	TAIR	1	0	0	0	0	0	0	0	1	0	0,5 (0,71)
	isotig05165	992	TRN2	AT5G46700.1	regulation of megagasporogenesis	Drews et al. (1998); Koltunow et al. (2011)	-	39	0.306877	0.575987	1.04987	3.57087	7.92963	5.57345	6,8 (1,7)	3.19754	2.0264	2,6 (0,8)
	isotig05166	979	TRN2	AT5G46700.1	regulation of megagasporogenesis	Drews et al. (1998); Koltunow et al. (2011)	-	43	0.932857	1.16727	1.41842	3.01524	8.03492	5.64746	6,8 (1,7)	4.36717	2.05331	3,2 (1,6)
	isotig05167	979	TRN2	AT5G46700.1	regulation of megagasporogenesis	Drews et al. (1998); Koltunow et al. (2011)	-	39	0.932857	1.16727	1.41842	1.50762	8.03492	5.64746	6,8 (1,7)	4.36717	2.57426	3,5 (1,3)
	isotig24911	875	TRO	AT1G51450.1	embryogenesis	-	TAIR	16	1.39164	0	0.396752	2.02417	0.65197	1.00157	0,8 (0,2)	0.630577	2.29736	1,5 (1,2)
	isotig18227	1759	TSL	AT5G20930.1	sporophytic mutants with gametophytic defects	Bencivenga et al. (2011)	-	75	3.98051	1.29933	2.76306	3.69199	0.648634	0	0,3 (0,5)	3.52776	1.15978	2,3 (1,7)
	isotig04545	633	TSO1	AT3G22780.1	sporophytic mutants with gametophytic defects	Bencivenga et al. (2011)	-	15	1.92368	0	0.548433	1.86535	0	2.98271	1,5 (2,1)	0	3.22282	1,6 (2,3)
	isotig28786	594	TSO1	AT3G22780.1	sporophytic mutants with gametophytic defects	Bencivenga et al. (2011)	-	13	0	0	2.33777	0	0.960393	1.70316	1,3 (0,5)	5.57328	0.858605	3,2 (3,3)
	isotig31180	484	TSO1	AT3G22780.1	sporophytic mutants with gametophytic defects	Bencivenga et al. (2011)	-	10	2.51589	1.18054	0.717269	1.2198	0	2.09024	1,0 (1,5)	0	1.05374	0,5 (0,7)
	isotig23192	1025	TT16	AT5G23260.2	female gametogensis, fertilization, seed develpment	Johnston et al. (2007)	-	87	14.2559	0	0	0	6.56121	9.21001	7,9 (1,9)	7.93926	4.9466	6,4 (2,1)
	isotig08804	2001	TTG2	AT2G37260.1	female gametogensis, fertilization, seed develpment & seed development and size regulation	Johnston et al. (2007); Xiadong Sun et al. (2010)	-	76	1.06495	1.71328	1.04095	2.06531	1.71057	5.79656	3,8 (2,9)	8.75188	3.03616	5,9 (4,0)
	isotig08805	1992	TTG2	AT2G37260.1	female gametogensis, fertilization, seed develpment & seed development and size regulation	Johnston et al. (2007); Xiadong Sun et al. (2010)	-	76	1.06976	1.72102	1.04566	2.07464	1.71829	5.82275	3,8 (2,9)	8.79142	3.04988	5,9 (4,1)
	isotig24962	859	TTN5	AT2G18390.1	gametogenesis	-	TAIR	59	1.41757	5.32135	1.21243	1.71823	2.65645	10.9898	6,8 (5,9)	9.47351	8.85377	9,2 (0,4)
	isotig01381	1700	TUBG1	AT3G61650.1	gametogenesis	-	TAIR	76	2.86515	1.68053	1.22526	3.2992	1.67786	1.11062	1,4 (0,4)	8.51713	3.86497	6,2 (3,3)
	isotig01382	1692	TUBG1	AT3G61650.1	gametogenesis	-	TAIR	76	2.8787	1.68847	1.23106	3.3148	1.6858	1.11587	1,4 (0,4)	8.5574	3.88324	6,2 (3,3)
	isotig01383	1419	TUBG1	AT3G61650.1	gametogenesis	-	TAIR	55	2.35986	0.402664	1.9572	2.28831	2.36971	2.56576	2,5 (0,1)	3.11067	4.61981	3,9 (1,1)
	isotig01384	1263	TUBG1	AT3G61650.1	gametogenesis	-	TAIR	49	2.16928	0.452399	1.92408	2.33723	1.35504	2.88267	2,1 (1,1)	3.05802	5.19043	4,1 (1,5)
	isotig13351	1288	UBP5	AT2G40930.1	embryo defective phenotype	-	GenBank	64	4.018	4.43618	3.77346	0.229186	2.21457	2.72167	2,5 (0,4)	4.6046	1.96827	3,3 (1,9)
	isotig13352	796	UBP5	AT2G40930.1	embryo defective phenotype	-	GenBank	19	1.9122	1.43563	2.18064	0	0.716675	1.10098	0,9 (0,3)	3.98487	0.640718	2,3 (2,4)
	isotig05661	1734	UGP2	AT5G17310.2	gametogenesis	-	TAIR	77	2.10673	1.97709	2.80289	3.57499	0.986978	1.08884	1,0 (0,1)	2.86378	4.08331	3,5 (0,9)
	isotig05662	1612	UGP2	AT5G17310.2	gametogenesis	-	TAIR	63	1.69963	2.12672	1.72287	3.11306	1.06168	1.17125	1,1 (0,1)	3.08052	3.76883	3,4 (0,5)
	isotig05663	1205	UGP2	AT5G17310.2	gametogenesis	-	TAIR	66	2.77896	0.948348	3.45718	4.89945	1.42027	1.56685	1,5 (0,1)	2.74733	5.87589	4,3 (2,2)
	isotig05664	1083	UGP2	AT5G17310.2	gametogenesis	-	TAIR	52	2.24873	1.05518	1.92331	4.3611	1.58026	1.74335	1,7 (0,1)	3.05681	5.60975	4,3 (1,8)
	isotig17988	1900	UGP2	AT5G17310.2	gametogenesis	-	TAIR	262	5.768	6.61597	9.31846	6.0592	8.37528	12.7758	10,6 (3,1)	12.4857	8.8031	10,6 (2,6)
	isotig25826	799	UNE1	AT1G29300.1	unfertilized embryo sac phenotype	-	GenBank	10	0.381004	0	0.434491	0.738903	0	1.09684	0,5 (0,8)	1.89824	5.03177	3,5 (2,2)
	isotig27011	714	UNE10	AT4G00050.1	unfertilized embryo sac phenotype	-	GenBank	16	0.426362	1.6005	0.486216	0.826867	4.79389	5.28866	5,0 (0,3)	0	0	0,0 (0,0)
	isotig27765	667	UNE10	AT4G00050.1	unfertilized embryo sac phenotype	-	GenBank	8	0	0	0	0	1.71057	4.14457	2,9 (1,7)	1.65444	1.50689	1,6 (0,1)
	F6Z56EY03GBA6A	459	UNE11	AT4G00080.1	unfertilized embryo sac phenotype	-	GenBank	1	0	0	0	0	1	0	0,5 (0,71)	0	0	0
	isotig22685	1072	UNE12	AT4G02590.3	unfertilized embryo sac phenotype	-	GenBank	88	4.54362	2.66502	2.91458	6.60877	12.6033	5.53615	9,1 (5,0)	4.75917	3.77821	4,3 (0,7)
	isotig24845	878	UNE12	AT4G02590.3	unfertilized embryo sac phenotype	-	GenBank	30	1.04017	2.6031	0	4.37072	2.59897	2.1504	2,4 (0,3)	0	4.01515	2,0 (2,8)
	isotig07579	974	UNE16	AT4G13640.1	unfertilized embryo sac phenotype	-	GenBank	108	7.81372	2.34653	2.8514	6.3645	8.7237	15.2298	12,0 (4,6)	10.1941	6.76116	8,5 (2,4)
	isotig07580	957	UNE16	AT4G13640.1	unfertilized embryo sac phenotype	-	GenBank	82	7.63442	3.58232	3.62757	4.00992	7.62353	5.77729	6,7 (1,3)	7.63725	3.19756	5,4 (3,1)
	isotig07581	915	UNE16	AT4G13640.1	unfertilized embryo sac phenotype	-	GenBank	80	7.98485	2.49783	3.79408	4.51659	7.97346	6.04247	7,0 (1,4)	7.98781	2.78695	5,4 (3,7)
	HHKO36P02HZBZF	356	UNE16	AT4G13640.2	unfertilized embryo sac phenotype	-	GenBank	1	0	0	1	0	0	0	0	0	0	0
	isotig03927	452	UNE2	AT1G78130.1	unfertilized embryo sac phenotype	-	GenBank	11	1.347	1.26411	0.768049	1.95924	0	0	0,0 (0,0)	0	4.51338	2,3 (3,2)
	isotig03925	655	UNE2	AT1G78130.1	unfertilized embryo sac phenotype	-	GenBank	17	1.85907	0.872335	1.06003	1.8027	5.04183	0	2,5 (3,6)	0	3.11457	1,6 (2,2)
	isotig03926	594	UNE2	AT1G78130.1	unfertilized embryo sac phenotype	-	GenBank	16	1.02499	0	2.33777	1.98782	7.48038	0	3,7 (5,3)	0	1.71721	0,9 (1,2)
	isotig08406	1526	UNE5	AT2G47470.1	maternal effect embryo arrest phenotype & gametogenesis	-	GenBank & TAIR	199	4.78777	8.23745	10.6923	10.4458	5.19424	5.52332	5,4 (0,2)	5.15111	9.62375	7,4 (3,2)
	isotig08407	1441	UNE5	AT2G47470.1	maternal effect embryo arrest phenotype & gametogenesis	-	GenBank & TAIR	195	4.85893	7.93032	11.0821	11.062	5.50063	5.84913	5,7 (0,2)	5.45496	10.1914	7,8 (3,3)
	isotig08408	1404	UNE5	AT2G47470.1	maternal effect embryo arrest phenotype & gametogenesis	-	GenBank & TAIR	198	4.98698	8.95324	11.6214	11.5638	5.64559	6.00327	5,8 (0,3)	5.59872	10.0967	7,8 (3,2)
	isotig08744	2860	UNE5	AT2G47470.1	maternal effect embryo arrest phenotype & gametogenesis	-	GenBank & TAIR	220	4.25766	2.99675	5.3409	3.30284	7.03339	7.82729	7,4 (0,6)	5.54538	5.48634	5,5 (0,0)
	isotig08745	2848	UNE5	AT2G47470.1	maternal effect embryo arrest phenotype & gametogenesis	-	GenBank & TAIR	211	3.84804	2.80875	5.3634	3.00581	7.06303	7.86027	7,5 (0,6)	5.37501	5.50946	5,4 (0,1)
	isotig16288	457	UNE5	AT2G47470.1	maternal effect embryo arrest phenotype & gametogenesis	-	GenBank & TAIR	15	0	0	0.759646	0	18.1974	12.6903	15,4 (3,9)	0	2.19933	1,1 (1,6)
	isotig33679	224	UNE5	AT2G47470.1	maternal effect embryo arrest phenotype & gametogenesis	-	GenBank & TAIR	8	1.35903	0	3.09963	5.27128	0	0	0,0 (0,0)	0	2.27684	1,1 (1,6)
	isotig33762	181	UNE5	AT2G47470.4	maternal effect embryo arrest phenotype & gametogenesis	-	GenBank & TAIR	10	0	12.6272	3.836	6.52357	0	0	0,0 (0,0)	0	0	0,0 (0,0)
	F43FOUR02D67S7	309	UNE5	AT2G47470.4	maternal effect embryo arrest phenotype & gametogenesis	-	GenBank & TAIR	1	0	0	0	0	0	0	0	0	1	0,5 (0,71)
	isotig17260	441	UNE7	AT3G03690.1	unfertilized embryo sac phenotype	-	GenBank	9	0	0	1.57441	0	1.29359	1.98725	1,6 (0,5)	17.196	0	8,6 (12,2)
	isotig17259	448	UNE7	AT3G03690.1	unfertilized embryo sac phenotype	-	GenBank	9	0	0	1.54981	0	1.27338	1.9562	1,6 (0,5)	16.9274	0	8,5 (12,0)
	isotig27125	705	UNE7	AT3G03690.1	unfertilized embryo sac phenotype	-	GenBank	11	0.863609	0	0.492423	0	6.30262	1.24309	3,8 (3,6)	0	2.17026	1,1 (1,5)
	isotig19880	1372	unknown protein	AT5G58100.1	gametogenesis	-	TAIR	42	1.55318	0.416457	2.02425	1.72123	3.23859	4.22701	3,7 (0,7)	1.20646	2.21949	1,7 (0,7)
	isotig22692	1070	unknown protein	AT3G10405.1	gametogenesis	-	TAIR	45	1.99155	4.806	1.29779	1.3794	0.533153	0.94549	0,7 (0,3)	7.47586	3.79922	5,6 (2,6)
	isotig28452	624	unknown protein	AT3G10405.1	gametogenesis	-	TAIR	16	0.975713	3.66269	1.66903	3.31144	0	0	0,0 (0,0)	0	0	0,0 (0,0)
	isotig33123	345	unknown protein	AT5G58100.1	gametogenesis	-	TAIR	6	0	0	3.01877	2.56688	0	0	0,0 (0,0)	0	0	0,0 (0,0)
	HHKO36P02IAM9L	234	unknown protein	AT5G58100.1	gametogenesis	-	TAIR	1	0	0	0	1	0	0	0	0	0	0
	HHKO36P02JXTQ3	233	unknown protein	AT5G58100.1	gametogenesis	-	TAIR	1	0	0	0	1	0	0	0	0	0	0
	isotig10065	2348	USP	AT5G52560.1	gametogenesis	-	TAIR	132	1.42617	0.973389	5.47055	1.63437	4.13034	3.70493	3,9 (0,3)	4.11177	7.97323	6,0 (2,7)
	isotig10066	2233	USP	AT5G52560.1	gametogenesis	-	TAIR	137	1.49962	1.2794	6.68509	1.45415	3.83211	4.34879	4,1 (0,4)	3.82935	9.29076	6,6 (3,9)
	isotig27875	661	USP	AT5G52560.1	gametogenesis	-	TAIR	8	0	0	0	0	1.72609	0	0,9 (1,2)	10.8476	0	5,4 (7,7)
	isotig26067	784	UVH1	AT5G41150.1	meiosis	-	TAIR	20	0.776588	1.4576	1.77122	1.8826	2.83377	1.11783	2,0 (1,2)	0.703769	1.95157	1,3 (0,9)
	isotig29976	538	UVH1	AT5G41150.2	meiosis	-	TAIR	8	1.13168	0	0.645276	1.09737	6.13829	0	3,1 (4,3)	1.02557	0	0,5 (0,7)
	isotig03454	1973	VHA-A	AT1G78900.2	gametogenesis	-	TAIR	108	1.54294	1.7376	4.75077	4.63808	4.50415	2.87084	3,7 (1,2)	2.93571	3.36044	3,1 (0,3)
	isotig03455	1840	VHA-A	AT1G78900.2	gametogenesis	-	TAIR	102	1.65447	1.86319	5.09417	4.49205	4.20965	3.07835	3,6 (0,8)	2.84804	3.60334	3,2 (0,5)
	isotig03456	1714	VHA-A	AT1G78900.2	gametogenesis	-	TAIR	111	2.84175	2.66688	4.65848	3.6167	7.11149	1.69179	4,4 (3,8)	5.87376	6.50269	6,2 (0,4)
	isotig03457	1725	VHA-A	AT1G78900.2	gametogenesis	-	TAIR	90	1.23534	1.98741	5.63503	3.93589	4.49029	2.69709	3,6 (1,3)	2.15867	2.95659	2,6 (0,6)
	isotig15189	829	VHA-A	AT1G78900.2	gametogenesis	-	TAIR	45	2.57051	2.75696	3.35014	2.49257	6.80882	4.55501	5,7 (1,6)	1.33113	3.67327	2,5 (1,7)
	isotig15190	718	VHA-A	AT1G78900.2	gametogenesis	-	TAIR	45	2.96791	3.18317	3.86806	4.1113	7.06691	2.6296	4,8 (3,1)	1.53692	4.24114	2,9 (1,9)
	isotig15270	420	VHA-A	AT1G78900.2	gametogenesis	-	TAIR	10	0.724815	1.36043	0.826567	0.702837	3.93143	2.40875	3,2 (1,1)	6.23857	2.39309	4,3 (2,7)
	isotig31258	479	VHA-A	AT1G78900.2	gametogenesis	-	TAIR	7	0	0	0	0	0	0	0,0 (0,0)	8.06322	0	4,0 (5,7)
	isotig10733	1643	VPS15	AT4G29380.1	gametogenesis	-	TAIR	86	3.14984	2.0866	2.32425	2.69499	2.08329	3.3651	2,7 (0,9)	4.197	6.17195	5,2 (1,4)
	isotig10734	1522	VPS15	AT4G29380.1	gametogenesis	-	TAIR	62	1.80013	1.87707	1.14047	1.5516	1.87409	2.96793	2,4 (0,8)	3.53415	6.67244	5,1 (2,2)
	F43FOUR04ILDT6	367	VPS15	AT4G29380.1	gametogenesis	-	TAIR	1	0	0	0	0	0	1	0,5 (0,71)	0	0	0
	isotig09326	1182	VPS34	AT1G60490.1	gametogenesis	-	TAIR	37	0.515097	0	0.293704	1.2487	3.75918	6.04596	4,9 (1,6)	3.61714	5.16515	4,4 (1,1)
	isotig09327	1170	VPS34	AT1G60490.1	gametogenesis	-	TAIR	37	0.52038	0	0.296717	1.2615	3.79773	6.10797	5,0 (1,6)	3.65424	5.21813	4,4 (1,1)
	HHKO36P02JOVIZ	110	VPS34	AT1G60490.1	gametogenesis	-	TAIR	1	1	0	0	0	0	0	0	0	0	0
	HHKO36P01B8YDC	361	VPS34	AT1G60490.1	gametogenesis	-	TAIR	1	0	1	0	0	0	0	0	0	0	0
	HHKO36P01E2M85	267	VPS34	AT1G60490.1	gametogenesis	-	TAIR	1	0	0	1	0	0	0	0	0	0	0
	HHKO36P01EL24K	362	VPS34	AT1G60490.1	gametogenesis	-	TAIR	1	0	0	1	0	0	0	0	0	0	0
	HHKO36P02F1BZG	182	VPS34	AT1G60490.1	gametogenesis	-	TAIR	1	0	0	1	0	0	0	0	0	0	0
	HHKO36P02JGN1V	232	VPS34	AT1G60490.1	gametogenesis	-	TAIR	1	0	0	1	0	0	0	0	0	0	0
	HHKO36P01EFSOD	458	VPS34	AT1G60490.1	gametogenesis	-	TAIR	1	0	0	0	1	0	0	0	0	0	0
	isotig16911	563	VPS9A	AT3G19770.1	embryogenesis	-	TAIR	7	1.08143	1.01488	0.616622	0.524319	2.93286	1.55662	2,2 (1,0)	0	0	0,0 (0,0)
	isotig16912	451	VPS9A	AT3G19770.1	embryogenesis	-	TAIR	7	1.34999	1.26692	0.769752	0.654527	3.6612	1.94319	2,8 (1,2)	0	0	0,0 (0,0)
	isotig17894	1996	VPS9A	AT3G19770.1	embryogenesis	-	TAIR	64	2.28774	0.286262	1.04356	2.07048	0.285808	3.27682	1,8 (2,1)	2.41845	4.80995	3,6 (1,7)
	HHKO36P01CJJNU	197	VPS9A	AT3G19770.1	embryogenesis	-	TAIR	1	0	0	1	0	0	0	0	0	0	0
	F6Z56EY02EDRG8	403	WRKY35	AT2G34830.1	maternal effect embryo arrest phenotype	-	GenBank	1	0	0	0	0	0	0	0	0	1	0,5 (0,71)
	isotig20512	1292	WUS	AT2G17950.1	regulation of megagasporogenesis	Drews et al. (1998); Koltunow et al. (2011)	-	40	0.235621	0	1.34349	0.456953	3.04419	5.84536	4,4 (2,0)	3.30918	7.04766	5,2 (2,6)
	isotig13703	1291	WYRD	AT5G55820.1	gametogenesis	-	TAIR	37	3.30125	0	0.80672	2.74384	0.441885	0	0,2 (0,3)	1.6022	1.97526	1,8 (0,3)
	isotig29123	584	WYRD	AT5G55820.1	gametogenesis	-	TAIR	18	3.12763	0.97839	0	3.03279	0.976838	1.50065	1,2 (0,4)	1.88957	0.873307	1,4 (0,7)
	isotig23735	974	XPL1	AT3G18000.1	gametogenesis	-	TAIR	28	0.625097	1.7599	0.356425	1.81843	5.73336	4.77668	5,3 (0,7)	1.13297	2.07918	1,6 (0,7)
	isotig31972	437	XPL1	AT3G18000.1	gametogenesis	-	TAIR	13	0	1.3075	1.58883	0.675496	0	2.31505	1,2 (1,6)	12.9373	6.89997	9,9 (4,3)
	isotig18073	1837	XPO1A	AT5G17020.1	gametogenesis	-	TAIR	128	5.96582	4.66559	4.34657	4.178	2.72935	4.80919	3,8 (1,5)	0.600713	3.33159	2,0 (1,9)
	isotig20227	1331	XPO1A	AT5G17020.2	gametogenesis	-	TAIR	60	3.20204	1.28786	3.65155	1.33069	3.76696	4.15392	4,0 (0,3)	4.76627	2.27665	3,5 (1,8)
	F43FOUR04IHDPZ	402	XPO1A	AT5G17020.1	gametogenesis	-	TAIR	1	0	0	0	0	0	1	0,5 (0,71)	0	0	0
	HHKO36P01DQ84I	354	XPO1B	AT3G03110.1	gametogenesis	-	TAIR	1	0	0	1	0	0	0	0	0	0	0
	isotig30525	511	XRCC2	AT5G64520.1	meiosis	-	TAIR	7	0	0	2.71748	1.15535	1.11639	0	0,6 (0,8)	0	0	0,0 (0,0)
	isotig31955	441	XRCC3	AT5G57450.2	plant meiotic genes	Mercier and Grelon (2008)	TAIR	7	1.3806	0	1.57441	0	1.29359	1.98725	1,6 (0,5)	0	2.27913	1,1 (1,6)
	isotig19019	1519	XRI1	AT5G48720.2	meiosis	-	TAIR	78	2.20451	0.376155	2.74253	4.85832	2.58927	4.39489	3,5 (1,3)	4.17637	3.02179	3,6 (0,8)
	isotig19377	1455	XRI1	AT5G48720.2	meiosis	-	TAIR	42	0.627675	1.1781	1.43158	2.63745	4.18869	1.39062	2,8 (2,0)	1.80082	2.79393	2,3 (0,7)
	isotig21361	1206	YDA	AT1G63700.1	female gametogensis, fertilization, seed develpment	Johnston et al. (2007)	-	88	3.53392	2.84268	1.4393	3.182	3.7343	8.89099	6,3 (3,6)	9.49066	13.807	11,6 (3,1)
	isotig24750	887	YDA	AT1G63700.1	female gametogensis, fertilization, seed develpment	Johnston et al. (2007)	-	31	2.40243	1.28834	0.391385	1.33119	1.92945	3.11661	2,5 (0,8)	0	9.11561	4,6 (6,4)
	HHKO36P02JY7LW	242	YDA	AT1G63700.1	female gametogensis, fertilization, seed develpment	Johnston et al. (2007)	-	1	1	0	0	0	0	0	0	0	0	0
	F6Z56EY01BZC7W	376	YDA	AT1G63700.1	female gametogensis, fertilization, seed develpment	Johnston et al. (2007)	-	1	0	0	0	0	0	0	0	1	0	0,5 (0,71)
	F6Z56EY02DAL4A	437	YDA	AT1G63700.1	female gametogensis, fertilization, seed develpment	Johnston et al. (2007)	-	1	0	0	0	0	0	0	0	0	1	0,5 (0,71)
	F6Z56EY02D6GLH	436	YDA	AT1G63700.1	female gametogensis, fertilization, seed develpment	Johnston et al. (2007)	-	1	0	0	0	0	0	0	0	0	1	0,5 (0,71)
	F6Z56EY02EMEVU	440	YDA	AT1G63700.1	female gametogensis, fertilization, seed develpment	Johnston et al. (2007)	-	1	0	0	0	0	0	0	0	0	1	0,5 (0,71)
	HHKO36P02FOBCC	162	YDA	AT1G63700.1	female gametogensis, fertilization, seed develpment	Johnston et al. (2007)	-	1	0	0	0	1	0	0	0	0	0	0
	isotig28616	611	YUCCA	AT4G32540.1	regulation of megagasporogenesis	Drews et al. (1998); Koltunow et al. (2011)	-	12	0	0	0.568181	3.3819	0	1.65577	0,8 (1,2)	0.903035	1.66943	1,3 (0,5)
	isotig30468	514	YUCCA	AT4G32540.1	regulation of megagasporogenesis	Drews et al. (1998); Koltunow et al. (2011)	-	8	1.77678	0	0	1.14861	0	1.70502	0,9 (1,2)	5.90152	0	3,0 (4,2)
	isotig03269	1057	ZIP4	AT1G10970.1	plant meiotic genes	Mercier and Grelon (2008)	-	160	8.64018	3.78397	6.89719	6.98183	15.4237	13.3328	14,4 (1,5)	8.08981	20.5502	14,3 (8,8)
	isotig03270	1048	ZIP4	AT1G10970.1	plant meiotic genes	Mercier and Grelon (2008)	-	160	8.71438	3.81647	6.95642	7.04178	15.5562	13.4473	14,5 (1,5)	8.15928	20.7266	14,4 (8,9)
	isotig03271	1035	ZIP4	AT1G10970.1	plant meiotic genes	Mercier and Grelon (2008)	-	147	6.17669	3.31235	7.71463	6.2746	15.7515	12.7694	14,3 (2,1)	8.26177	20.0159	14,1 (8,3)
	isotig03272	1017	ZIP4	AT1G10970.1	plant meiotic genes	Mercier and Grelon (2008)	-	155	8.68068	3.9328	6.82711	6.38566	16.0303	13.8572	14,9 (1,5)	8.40799	21.3584	14,9 (9,2)
	isotig03273	1008	ZIP4	AT1G10970.1	plant meiotic genes	Mercier and Grelon (2008)	-	155	8.75818	3.96791	6.88806	6.44267	16.1735	13.9809	15,1 (1,6)	8.48306	21.5491	15,0 (9,2)
	isotig23632	983	ZIP4	AT1G10970.1	plant meiotic genes	Mercier and Grelon (2008)	-	32	0	0	1.05949	1.20119	9.04038	2.94988	6,0 (4,3)	2.80648	6.68407	4,7 (2,7)
	isotig27811	664	ZIP4	AT1G10970.1	plant meiotic genes	Mercier and Grelon (2008)	-	15	3.66774	0	0	0	0	4.1633	2,1 (2,9)	0.830956	3.79549	2,3 (2,1)
	isotig03806	1216	ZYP1	AT1G22260.1	plant meiotic genes	Mercier and Grelon (2008)	TAIR	22	2.50347	0	0	1.21378	0	0	0,0 (0,0)	1.36124	2.08481	1,7 (0,5)
	isotig03805	1427	ZYP1	AT1G22260.1	plant meiotic genes	Mercier and Grelon (2008)	TAIR	23	1.70664	0.400406	0	1.03431	0	0.61414	0,3 (0,4)	1.54661	1.77655	1,7 (0,2)
	isotig21096	1228	ZYP1	AT1G22260.1	plant meiotic genes	Mercier and Grelon (2008)	TAIR	35	0.991604	0.465293	1.13081	4.80768	0.464555	0.713663	0,6 (0,2)	0	1.66128	0,8 (1,2)
	F6Z56EY01BT0MJ	471	ZYP1	AT1G22260.1	plant meiotic genes	Mercier and Grelon (2008)	TAIR	1	0	0	0	0	0	0	0	1	0	0,5 (0,71)
	F43FOUR02DJ2BR	435	ZYP1	AT1G22260.1	plant meiotic genes	Mercier and Grelon (2008)	TAIR	1	0	0	0	0	0	0	0	0	1	0,5 (0,71)

## Sheet: S7-Microarray experiments
	Table S7. Publically available Arabidopsis microarray experiments used for comparisons with Hypericum flower transcriptomes. List of publically available expression data from Arabidopsis thaliana microarray experiments that were used for generating the reference databases for the flower and seed transcriptomes. HAP: hours after pollination. DAP: days after pollination.
	Analysis group	Organism part	Description	Developmental stage	Samples	Experiment reference number	Reference
	Flower - non pollinated	flower	entire organ	flower 01-12	4	16056	ebi.ac.uk/arrayexpress
	Flower - pollinated	flower	entire organ	flower stage 14-15	3	21945	ebi.ac.uk/arrayexpress
	Flower - non pollinated	carpel	entire organ	flower stage 12	2	27281	Boavida et al. (2011)
	Flower - pollinated	flower	entire organ	0,5HAP	2	27281	Boavida et al. (2011)
	Flower - pollinated	flower	entire organ	3,5HAP	2	27281	Boavida et al. (2011)
	Flower - pollinated	flower	entire organ	8HAP	2	27281	Boavida et al. (2011)
	Flower - non pollinated	ovule	entire organ	flower stage 12	2	27281	Boavida et al. (2011)
	Flower - non pollinated	flower	entire organ	flower stage 01-10	1	2848	Nagpal et al. (2005)
	Flower - non pollinated	flower	entire organ	flower stage 11-12	1	2848	Nagpal et al. (2005)
	Flower - pollinated	flower	entire organ	flower stage 13-14	1	2848	Nagpal et al. (2005)
	Flower - non pollinated	carpel	entire organ	flower stage 08-10	4	30492	Wynn et al. (2011)
	Flower - non pollinated	carpel	ovary	flower stage 08	4	3056	Swanson et al. (2005)
	Flower - non pollinated	carpel	stigma	flower stage 08	3	3056	Swanson et al. (2005)
	Flower - non pollinated	flower	entire organ	flower stage 12	3	5449	ebi.ac.uk/arrayexpress
	Flower - pollinated	flower	entire organ	flower stage 13	3	5449	ebi.ac.uk/arrayexpress
	Flower - non pollinated	flower	entire organ	flower stage 12	2	5526	Hennig et al. (2004)
	Flower - pollinated	flower	entire organ	flower stage 13	2	5526	Hennig et al. (2004)
	Flower - pollinated	flowers	entire organ	flower stage 13	2	5526	Hennig et al. (2004)
	Flower - non pollinated	carpel	entire organ	flower stage 12	3	5632	ebi.ac.uk/arrayexpress
	Flower - pollinated	carpel	entire organ	flower stage 15	3	5632	ebi.ac.uk/arrayexpress
	Flower - non pollinated	flower	entire organ	flower stage 09	3	5632	ebi.ac.uk/arrayexpress
	Flower - non pollinated	flower	entire organ	flower stage 12	3	5632	ebi.ac.uk/arrayexpress
	Flower - pollinated	flower	entire organ	flower stage 15	3	5632	ebi.ac.uk/arrayexpress
	Flower - non pollinated	flower	entire organ	flower stage 10-11	3	5632	ebi.ac.uk/arrayexpress
	Flower - pollinated	pedicels	entire organ	flower stage 15	3	5632	ebi.ac.uk/arrayexpress
	Flower - non pollinated	petals	entire organ	flower stage 12	3	5632	ebi.ac.uk/arrayexpress
	Flower - pollinated	petals	entire organ	flower stage 15	3	5632	ebi.ac.uk/arrayexpress
	Flower - pollinated	sepals	entire organ	flower stage 15	3	5632	ebi.ac.uk/arrayexpress
	Flower - pollinated	stamen	entire organ	flower stage 12	3	5632	ebi.ac.uk/arrayexpress
	Flower - non pollinated	stamen	entire organ	flower stage 15	3	5632	ebi.ac.uk/arrayexpress
	Flower - non pollinated	sepals	entire organ	flower stage 12	3	5632	ebi.ac.uk/arrayexpress
	Flower - pollinated	flower	flower	flower stage 01-15	4	607	Bergmann et al. (2004)
	Flower - non pollinated	pollen	entire organ	bi-cellular pollen	2	6162	Honys and Twell (2004)
	Flower - non pollinated	pollen	entire organ	tri-cellular pollen	2	6162	Honys and Twell (2004)
	Flower - non pollinated	pollen	entire organ	uni-nucleate Microspore	2	6162	Honys and Twell (2004)
	Flower - non pollinated	pollen	entire organ	flower stage 13-14	1	9408	ebi.ac.uk/arrayexpress
	Flower - pollinated	stamen	entire organ	flower stage 13-14	1	9408	ebi.ac.uk/arrayexpress
	seed	seed	entire organ	24HAP	2	1051	ebi.ac.uk/arrayexpress
	seed	seed	entire organ	cotyledon Stage	2	1051	ebi.ac.uk/arrayexpress
	seed	seed	entire organ	mature Green	2	1051	ebi.ac.uk/arrayexpress
	seed	seed	entire organ	post-Mature Green	2	1051	ebi.ac.uk/arrayexpress
	embryo	embryo proper	entire organ	globular stage	2	11262	Le et al. (2010); Zuber et al. (2010)
	endopserm	endosperm	chalazal	globular stage	3	11262	Le et al. (2010); Zuber et al. (2010)
	endopserm	endosperm	micropylar	globular stage	2	11262	Le et al. (2010); Zuber et al. (2010)
	endopserm	endosperm	peripherial	globular stage	2	11262	Le et al. (2010); Zuber et al. (2010)
	seed	seed coat	chalazal	globular stage	2	11262	Le et al. (2010); Zuber et al. (2010)
	seed	seed coat	entire organ	globular stage	2	11262	Le et al. (2010); Zuber et al. (2010)
	seed	suspensor	entire organ	globular stage	2	11262	Le et al. (2010); Zuber et al. (2010)
	embryo	embryo proper	entire organ	linear cotyledon	2	12404	Zuber et al. (2010)
	embryo	embryo proper	entire organ	pre-globular	2	12404	Zuber et al. (2010)
	endopserm	endosperm	cellularized	linear cotyledon	2	12404	Zuber et al. (2010)
	endopserm	endosperm	chalazal	linear cotyledon	2	12404	Zuber et al. (2010)
	endopserm	endosperm	chalazal	pre-globular	2	12404	Zuber et al. (2010)
	endopserm	endosperm	micropylar	pre-globular	2	12404	Zuber et al. (2010)
	endopserm	endosperm	peripheral	pre-globular	2	12404	Zuber et al. (2010)
	seed	seed	entire organ	pre-globular	2	12404	Zuber et al. (2010)
	seed	seed coat	chalazal	linear cotyledon	2	12404	Zuber et al. (2010)
	seed	seed coat	entire organ	linear cotyledon	2	12404	Zuber et al. (2010)
	seed	seed coat	chalazal	pre-globular	2	12404	Zuber et al. (2010)
	seed	seed coat	entire organ	pre-globular	2	12404	Zuber et al. (2010)
	embryo	embryo proper	entire organ	heart stage	2	15160	Le et al. (2010); Zuber et al. (2010)
	endopserm	endosperm	chalazal	heart stage	3	15160	Le et al. (2010); Zuber et al. (2010)
	endopserm	endosperm	micropylar	heart stage	2	15160	Le et al. (2010); Zuber et al. (2010)
	endopserm	endosperm	peripheral	heart stage	2	15160	Le et al. (2010); Zuber et al. (2010)
	seed	seed	entire organ	heart stage	2	15160	Le et al. (2010); Zuber et al. (2010)
	seed	seed coat	chalazal	heart stage	3	15160	Le et al. (2010); Zuber et al. (2010)
	seed	seed coat	entire organ	heart stage	2	15160	Le et al. (2010); Zuber et al. (2010)
	embryo	embryo proper	entire organ	mature green stage	2	15165	Le et al. (2010); Zuber et al. (2010)
	endopserm	endosperm	chalazal	mature green stage	2	15165	Le et al. (2010); Zuber et al. (2010)
	endopserm	endosperm	micropylar	mature green stage	2	15165	Le et al. (2010); Zuber et al. (2010)
	endopserm	endosperm	peripheral	mature green stage	2	15165	Le et al. (2010); Zuber et al. (2010)
	seed	seed	entire organ	mature green stage	2	15165	Le et al. (2010); Zuber et al. (2010)
	seed	seed coat	chalazal	mature green stage	2	15165	Le et al. (2010); Zuber et al. (2010)
	seed	seed coat	entire organ	mature green stage	2	15165	Le et al. (2010); Zuber et al. (2010)
	seed*	silique	entire organ	5DAP 2x2-c24	1	19259	ebi.ac.uk/arrayexpress
	seed*	silique	entire organ	5DAP 2x4-c24	1	19259	ebi.ac.uk/arrayexpress
	seed*	silique	entire organ	5DAP 2x6-c24	1	19259	ebi.ac.uk/arrayexpress
	seed*	silique	entire organ	5DAP 4x2-c24	1	19259	ebi.ac.uk/arrayexpress
	seed*	silique	entire organ	5DAP 6x2-c24	1	19259	ebi.ac.uk/arrayexpress
	seed*	silique	entire organ	5DAP 6x2-c24	2	20007	ebi.ac.uk/arrayexpress
	embryo	embryo proper	entire organ	bending cotyledon stage	2	20039	ebi.ac.uk/arrayexpress
	endopserm	endosperm	chalazal	bending cotyledon stage	2	20039	ebi.ac.uk/arrayexpress
	endopserm	endosperm	peripherial	bending cotyledon stage	2	20039	ebi.ac.uk/arrayexpress
	seed	seed	entire organ	bending cotyledon stage	2	20039	ebi.ac.uk/arrayexpress
	seed	seed coat	chalazal	bending cotyledon stage	2	20039	ebi.ac.uk/arrayexpress
	seed	seed coat	entire organ	bending cotyledon stage	2	20039	ebi.ac.uk/arrayexpress
	seed	siliques	entire organ	2DAP	2	5526	Hennig et al. (2004)

## Sheet: S8-Primers
	Table S8. Primers used in all Real-Time RT-PCR experiments. Information on the primers used for RT quantitative PCR amplifications. For each unigene, the gene name, along with the forward and reverse primer sequences are reported.
	Unigene	Gene	Forwar primer	Reverse primer
	isotig08563	HpOLEe1	GAGGTGCGAGTGGTAAAG	TATGGTTGTTGAAGGCGATG
	isotig24625	HpINO	GGTCATCCTCCTCTTCGTAATC	GACTTTACTCACAGCCCATCC
	F43FOUR01A6JS3	HpARP	ATCCTCCTCGCCATACACC	CTTGTTCCAGATGATTACCGAGT
	isotig07116	HpARI7a	TGTAAAGAGTGCTGGTCAAG	CAAAGGCAGGAGACATCAA
	isotig25873	HpWCRKC1	GCTCCGTTCCCATTCTCATT	GTTTCCACGCTTCACAAGT
	isotig30848	HpAGO9	TGAAAGGTGGGCTATTGTGAA	TCGCATTTGTGGACTCTCTTC
	isotig32956	HpAGP18	ACGACGAAAGTGGAGCAGAA	AAATCAAAGCAAAGCCAGCAC
	isotig25721	HpAHP2	TCTCAACATCGAGCAAGCAAT	AGCAACTTCCCTTAAACTGGTG
	isotig06846	HpDMC1.1	TGATGCCCCTAATCTTCCTGA	CACAAAAGCAAGACTGAATCTG
	isotig06845	HpDMC1.2	TCTGTCTGTCCTCCCTAACTTT	GGAAGATTAGGGGCATCAAACA
	isotig30894	HpMND	AAGGACGTGAAGAGTCGGATG	AATCAGCCAAAGCCACTTCTC
	isotig31045	HpMS5	AAGACGACAAGGAGGCGAGTAG	AAAATGCTGGTGTGATGGTTTC
	isotig27635	HpREC8	GCCAAAATGTGACGCTAAAA	GTGCTTGTAACCGTATCAGG
	isotig28792	HpANT	GAGTAACAAGGCATCACCAGCA	CGCATTAGCCCCTCTGAACTTA
	isotig05393	HpARF2	CAAGATATTCATTTACACCCGAGAG	GTCTGCCTCCGAAGAATTGTC
	isotig03676	HpBEL1	GAGGTGGAGTATCCTTGACG	AAACGCCAAGCTCACATCATT
	isotig08685	HpRBR	CAATGCTGTTTCCTGCTGTTCT	GCCCCTTTCCCATACCATACT
	isotig21033	HpRDR6	GGCTTTCTCTTCTCCATTCCA	AGCAATACAATCACCCGTCA
	isotig18046	HpSGS3	CCAGGGCTCAAGAAATTACCA	CACGAAGTCCTCCATCTCCTT
	isotig10679	HpAGO5.1	ACCAGCAGACCCACCCACTAC	GCATAGCTTGTTTGTGAGACTTTGG
	isotig15447	HpAGO5.2	ACCAGCAGACCCACCCACTAT	GCATAGCTTGTTTGTGAGACTTTGA
	isotig09834	HpDME.1	ACTGCTACGGGCTTTCTTC	CTTCCTTTCATTGCTGTCC
	isotig09835	HpDME.2	TGGATAGGCGAGAAACTGATGA	TGTGCCATTGAGAGGGAAG
	isotig24484	HpMET1	TGGGTAAGGTCGGAATGTGT	GTTTCAATGTATAAGACTCTTGCTC
	isotig31020	HpMYB98	ACCAATGTTACCCGAATGGAA	AAACTCGGAACCAACCTATCA
	isotig23192	HpAGL32	CCAGCAGTGTTCTTCAGCTTG	TGGAGATGGTACGGGTTGAC
	isotig29668	HpAGL62	GCAAGTGACCTTCTCCAAAC	TCGCCTTCTCGTACTCCTCTC
	isotig23549	HpdVPE	CTTATGGACACAATGGCTGA	CTCATCACAAGGAATGCGAA
	isotig33211	HpFUS2	CATGAGCAGTTGATTTCCATTC	CAACGAAACCAGCATCTTCT
	isotig32841	HpIAA32	GTCTCAGCCTCAAAACTTCT	CATAAGCCCATCTCTCCTTG
	isotig25989	HpILA	GCCAACCTAGTGTCCTGATCG	ATCATTCGTCTCCGACTCCT
	isotig11347	HpSERK1	GATCCAGACCTACAGACCAAC	CCTTCCAGCATCCTCACTACC
	isotig11348	HpSERK2	GCTCGGATTGGATTGTTGACT	TGGTCTCACTCGTATGCACA
	isotig29604	HpTANMEI	CCAGGAGGACGATACGGTT	GGGGAGAGGTAGAATGAGCAAG
	isotig16351	HPHP1	TCGTCCCTGTATATGCGGCTA	ACAGCACTCAAAGTGGCG
	isotig31762	HPMT3	TTCCATCGTTGAGGAGCTTAC	GCACGGACATGACACATAAC
	isotig33743	HPFABI	GATCCAAGATGGCTCGGGT	CACTTTCCTCCTATCCTAATTCTACA
	isotig29697	HPSRP54	CCTCCACAAATGCTGAAACA	ACACGGAAAGGCTGAAACTG
	isotig30667	HPMT1	GGCGATGACGGGTATGATTA	CCACTAACAACAAGCTGGAATC
	isotig33295	HP33295	GGCTGTGATGTTTCTGTTGTG	GCAATGGTCTTCTACTGTGG
	isotig32912	HP32912	CACATTTCTTCCCATTCTGCT	ACGAGTTCCACAGATCCAAT
	isotig33483	HPDGP	GGAGTTGAAGAAGGAGGAGA	CATCTATTTGCCGTGTCCAG
	isotig33553	HPHP2	GATTACCTCAGCGCATTGT	GGTCCACGTTATTCCTCCT

## Sheet: References
	Supplemental references
	Tucker et al. (2012)			Tucker, M. R., Okada, T., Hu, Y., Scholefield, A., Taylor, J. M. and Koltunow, A. M. 2012, Somatic small RNA pathways promote the mitotic events of megagametogenesis during female reproductive development in Arabidopsis. Development, 139(8): 1399-1404.
	Armenta-Medina et al. (2011)			Armenta-Medina, A., Demesa-Arévalo, E. and Vielle-Calzada, J. P. 2011, Epigenetic control of cell specification during female gametogenesis. Sexual Plant Reproduction, 24(2): 137-47.
	Drews et al. (1998)			Drews, G. N., Lee, D., and Christensen, C. A. 1998, Genetic control of female gametophyte development and function. The Plant Cell, 10: 1-15.
	Koltunow et al. (2011)			Koltunow, A.M., Johnson, S.D., Rodrigues, J.C., Okada, T., Hu, Y., Tsuchiya, T., Wilson, S., Fletcher, P., Ito, K., Suzuki, G., Mukai, Y., Fehrer, J., Bicknell, R.A., 2011, Sexual reproduction is the default mode in apomictic Hieracium subgenus Pilosella, in which two dominant loci function to enable apomixis. Plant J. 66, 890–902.
	Bencivenga et al. (2011)			Bencivenga, S., Colombo, L. and Masiero, S. 2011, Cross talk between the sporophyte and the megagametophyte during ovule development. Sexual Plant Reproduction, 24: 113-121.
	Mercier and Grelon (2008)			Mercier, R. and Grelon M. 2008, Meiosis in plants: ten years of gene discovery. Cytogenetic Genome Research, 120(3-4): 281-290.
	Xiadong Sun et al. (2010)			Xiadong S., Shantharaj, D., Kangand, X., and Ni, M. 2010, Transcriptional and hormonal signaling control of Arabidopsis seed development. Current Opinion Plant Biology, 13: 611-620.
	Johnston et al. (2007)			Johnston, A.J., Meier, P., Gheyselinck, J. et al. 2007, Genetic subtraction profiling identifies genes essential for Arabidopsis reproduction and reveals interaction between the female gametophyte and the maternal sporophyte. Genome Biol., 8(10): R204.
	Boavida et al. (2011)			Boavida, L. C., Borges, F., Becker, J. D. and Feijó, J. A. 2011, Whole genome analysis of gene expression reveals coordinated activation of signaling and metabolic pathways during pollen-pistil interactions in Arabidopsis. Plant Physiology, 155(4): 2066-2080.
	Nagpal et al. (2005)			Nagpal, P., Ellis, C. M., Weber, H. et al. 2005, Auxin response factors ARF6 and ARF8 promote jasmonic acid production and flower maturation. Development, 132(18): 4107-4118.
	Swanson et al. (2005)			Swanson, R., Clark, T. and Preuss, D. 2005, Expression profiling of Arabidopsis stigma tissue identifies stigma-specific genes. Sexual Plant Reproduction, 18: 163-171.
	Wynn et al. (2011)			Wynn, A. N., Rueschhoff, E. E. and Franks, R. G. 2011, Transcriptomic characterization of a synergistic genetic interaction during carpel margin meristem development in Arabidopsis thaliana. PLoS One, 6(10): e26231.
	Hennig et al. (2004)			Hennig, L., Gruissem, W., Grossniklaus, U. and Köhler, C. 2004, Transcriptional programs of early reproductive stages in Arabidopsis. Plant Physiology, 135(3): 1765-1775.
	Bergmann et al. (2004)			Bergmann, D.C., Lukowitz, W. and Somerville, C. R. 2004, Stomatal development and pattern controlled by a MAPKK kinase. Science, 304(5676): 1494-1497.
	Honys and Twell (2004)			Honys, D. and Twell, D. 2004, Transcriptome analysis of haploid male gametophyte development in Arabidopsis. Genome Biology, 5(11): R85.
	Le et al. (2010)			Le, B. H., Cheng, C., Bui, A. Q. et al. 2010, Global analysis of gene activity during Arabidopsis seed development and identification of seed-specific transcription factors. Proc. Natl. Acad. Sci. USA, 107(18): 8063-8070.
	Zuber et al. (2010)			Zuber, H., Davidian, J. C., Aubert, G. et al. 2010, The seed composition of Arabidopsis mutants for the group 3 sulfate transporters indicates a role in sulfate translocation within developing seeds. Plant Physiology, 154(2): 913-926.
